# Supplementary material for: Experimental data on impact of social norms on energy reforms and petition signing
Source: Data Brief. 2021 Jun 11;37:107215. doi: 10.1016/j.dib.2021.107215 (PMC8217675; doi:10.1016/j.dib.2021.107215)
Supplement: Supplementary file 1 [file mmc1.xlsx]

## Sheet: Data1
Group	Q1	Q2	Q3	Q4	Q5	Q6	Q7	Q8	Q9	Q92	Q10
1	Male	60	Faculty		Post-grad degree	US Born	Married	1 or 2	Yes	1	1
1	Female	18	AStudent	6000	BSome college	US Born	Never married	0None	Yes	1	1
1	Female	18	AStudent		AHigh school grad	US Born	Never married	0None	No	0
1	Male	18	AStudent		AHigh school grad	US Born	Never married	0None	Yes	1	1
1	Female	18	AStudent	0	BSome college	US Born	Never married	0None	No	0
1	Female	18	AStudent	2000	AHigh school grad	Foreign Born	Never married	0None	Yes	1	1
1	Female	18	AStudent		AHigh school grad	US Born	Never married	0None	No	0
1	Female	19	AStudent	5000	BSome college	US Born	Never married	0None	Yes	1	2
1	Female	19	AStudent	1000	AHigh school grad	Foreign Born	Never married	0None	Yes	1	1
1	Male	20	AStudent	5000	AHigh school grad	Foreign Born	Never married	0None	Yes	1	1
1	Female	20	AStudent	1000	BSome college	US Born	Never married	0None	Yes	1	1
1	Female	20	AStudent	0	AHigh school grad	US Born	Never married	0None	Yes	1	1
1	Female	20	AStudent	7000	AHigh school grad	US Born	Never married	0None	Yes	1	1
1	Female	21	AStudent	10000	BSome college	US Born	Never married	0None	Yes	1	1
1	Male	21	AStudent	9000	BSome college	US Born	Never married	0None	Yes	1	2
1	Female	21	AStudent	8000	AHigh school grad	US Born	Never married	0None	Yes	1	1
1	Female	21	AStudent	0	BSome college	US Born	Never married	0None	No	0
1	Female	22	AStudent	34000	BSome college	Foreign Born	Married	0None	Yes	1	1
1	Male	23	AStudent	5000	BSome college	US Born	Never married	0None	No	0
1	Female	23	BStaff	40000	College grad	US Born	Never married	0None	No	0
1	Female	23	AStudent	20000	BSome college	US Born	Never married	0None	Yes	1	1
1	Male	23	AStudent	26000	AHigh school grad	Foreign Born	Never married	0None	No	0
1	Female	24	BStaff		College grad	US Born	Never married	0None	Yes	1	1
1	Female	24	BStaff	24000	College grad	US Born	Never married	0None	Yes	1	1
1	Female	24	AStudent	40000	College grad	US Born	Never married	0None	Yes	1	1
1	Female	24	BStaff	26000	College grad	US Born	Never married	0None	Yes	1	1
1	Female	25	AStudent	0	College grad	Foreign Born	Never married	0None	No	0
1	Male	26	AStudent	30000	College grad	US Born	Never married	0None	Yes	1	1
1	Male	26	BStaff	40000	College grad	US Born	Never married	0None	Yes	1	1
1	Female	26	AStudent	60000	BSome college	US Born	Never married	0None	Yes	1	1
1	Female	26	AStudent		BSome college	US Born	Never married	0None	No	0
1	Female	27	BStaff		Post-grad degree	US Born	Married	0None	Yes	1	1
1	Female	27	BStaff	47000	Post-grad degree	US Born	Never married	0None	Yes	1	2
1	Male	28	AStudent	60000	BSome college	US Born	Never married	0None	No	0
1	Male	28	BStaff	42000	Post-grad degree	US Born	Never married	0None	Yes	1	1
1	Male	28	AStudent	70000	BSome college	US Born	Never married	0None	No	0
1	Male	28	AStudent	25000	Post-grad degree	Foreign Born	Married	0None	No	0
1	Female	28	BStaff	67000	College grad	US Born	Never married	0None	Yes	1	1
1	Female	28	BStaff	53000	College grad	Foreign Born	Married	0None	Yes	1	1
1	Male	28	BStaff	38000	Post-grad degree	US Born	Never married	0None	Yes	1	1
1	Female	28	BStaff	50000	Post-grad degree	US Born	Never married	0None	Yes	1	2
1	Male	29	AStudent	23000	Post-grad degree	Foreign Born	Never married	0None	No	0
1	Male	30	BStaff	55000	Post-grad degree	US Born	Married	1 or 2	No	0
1	Female	30	BStaff	30000	Post-grad degree	Foreign Born	Never married	0None	Yes	1	2
1	Male	30	AStudent	25000	Post-grad degree	Foreign Born	Never married	0None	Yes	1	1
1	Female	30	AStudent	0	College grad	US Born	Never married	0None	No	0
1	Female	30	BStaff	57000	Post-grad degree	US Born	Married	1 or 2	Yes	1	1
1	Female	31	AStudent	18000	Post-grad degree	Foreign Born	Married	0None	No	0
1	Male	31	BStaff	15000	Post-grad degree	US Born	Never married	0None	No	0
1	Female	33	BStaff	63000	Post-grad degree	US Born	Married	1 or 2	Yes	1	1
1	Male	33	AStudent	45000	Post-grad degree	US Born	Never married	0None	No	0
1	Female	33	BStaff	80000	Post-grad degree	US Born	Married	0None	Yes	1	1
1	Female	34	BStaff	50700	Post-grad degree	US Born	Married	1 or 2	Yes	1	1
1	Female	34	BStaff	51000	Post-grad degree	US Born	Never married	0None	Yes	1	2
1	Male	34	AStudent	35000	Post-grad degree	Foreign Born	Married	0None	No	0
1	Male	34	AStudent		College grad	Foreign Born	Never married	0None	Yes	1	1
1	Male	34	Faculty	40000	Post-grad degree	US Born	Married	1 or 2	No	0
1	Female	34	BStaff	47000	Post-grad degree	US Born	Never married	0None	No	0
1	Female	35	Faculty	50000	Post-grad degree	US Born	Married	1 or 2	Yes	1	1
1	Male	35	BStaff	38000	College grad	US Born	Never married	0None	Yes	1	2
1	Female	35	AStudent	20000	BSome college	US Born	Never married	1 or 2	Yes	1	1
1	Female	35	BStaff	72000	College grad	US Born	Married	3 or more	No	0
1	Male	36	Faculty	75000	Post-grad degree	Foreign Born	Married	1 or 2	Yes	1	1
1	Male	36	BStaff	65000	BSome college	US Born	Married	3 or more	No	0
1	Female	36	BStaff	65000	College grad	US Born	Never married	0None	No	0
1	Female	37	BStaff	71000	Post-grad degree	US Born	Never married	1 or 2	Yes	1	1
1	Male	38	BStaff	52000	College grad	US Born	Never married	0None	Yes	1	2
1	Male	38	BStaff		BSome college	US Born	Never married	0None	Yes	1	2
1	Male	39	Faculty	140000	Post-grad degree	US Born	Married	3 or more	No	0
1	Female	39	Faculty		Post-grad degree	US Born	Married	1 or 2	No	0
1	Male	39	Faculty	70000	Post-grad degree	US Born	Married	1 or 2	Yes	1	1
1	Female	39	BStaff	45000	Post-grad degree	US Born	Divorced	0None	Yes	1	1
1	Male	39	Faculty	48000	Post-grad degree	US Born	Married	1 or 2	Yes	1	1
1	Female	40	Faculty	86000	Post-grad degree	US Born	Married	1 or 2	Yes	1	2
1	Female	40	BStaff	60000	College grad	US Born	Married	1 or 2	No	0
1	Male	40	AStudent	80000	Post-grad degree	Foreign Born	Married	1 or 2	Yes	1	2
1	Male	40	BStaff	40400	AHigh school grad	US Born	Divorced	1 or 2	Yes	1	2
1	Female	40	Faculty		Post-grad degree	US Born	Married	3 or more	No	0
1	Male	41	BStaff		College grad	US Born	Divorced	3 or more	No	0
1	Male	41	BStaff		College grad	US Born	Married	3 or more	No	0
1	Female	41	BStaff	51000	Post-grad degree	US Born	Never married	1 or 2	Yes	1	1
1	Female	42	Faculty	44000	Post-grad degree	US Born	Married	0None	Yes	1	1
1	Female	42	BStaff	37600	College grad	US Born	Never married	1 or 2	Yes	1	2
1	Female	42	Faculty	40000	Post-grad degree	US Born	Divorced	0None	No	0
1	Male	43	BStaff	29500	Post-grad degree	US Born	Married	3 or more	No	0
1	Female	43	Faculty	61000	Post-grad degree	Foreign Born	Married	1 or 2	Yes	1	1
1	Female	43	Faculty	48000	Post-grad degree	US Born	Married	0None	Yes	1	2
1	Female	43	Faculty	84000	Post-grad degree	US Born	Married	1 or 2	Yes	1	2
1	Male	44	BStaff	40000	College grad	Foreign Born	Married	1 or 2	Yes	1	1
1	Female	45	BStaff	55000	Post-grad degree	US Born	Married	1 or 2	Yes	1	2
1	Female	45	Faculty	51000	Post-grad degree	US Born	Never married	0None	Yes	1	2
1	Female	46	BStaff	84363	College grad	US Born	Married	0None	No	0
1	Female	46	BStaff		Post-grad degree	US Born	Never married	0None	No	0
1	Female	47	Faculty	65000	Post-grad degree	US Born	Married	1 or 2	Yes	1	1
1	Female	47	AStudent		BSome college	US Born	Married	1 or 2	Yes	1	1
1	Female	47	BStaff	80350	Post-grad degree	US Born	Married	1 or 2	No	0
1	Female	48	Faculty	69000	Post-grad degree	US Born	Married	1 or 2	Yes	1	1
1	Female	48	BStaff	93000	Post-grad degree	US Born	Married	0None	No	0
1	Male	48	BStaff	51000	College grad	US Born	Married	1 or 2	Yes	1	2
1	Female	49	BStaff	50000	Post-grad degree	Foreign Born	Divorced	3 or more	Yes	1	1
1	Female	49	Faculty	47000	Post-grad degree	US Born	Married	1 or 2	Yes	1	1
1	Female	50	BStaff	111564	College grad	US Born	Married	3 or more	Yes	1	2
1	Male	50	BStaff	60000	Post-grad degree	US Born	Married	0None	No	0
1	Female	50	BStaff	32000	Post-grad degree	US Born	Divorced	1 or 2	Yes	1	2
1	Female	50	BStaff	38350	Post-grad degree	US Born	Divorced	3 or more	Yes	1	1
1	Male	51	Faculty	75000	Post-grad degree	US Born	Divorced	0None	Yes	1	1
1	Male	52	BStaff	45000	College grad	US Born	Married	0None	Yes	1	1
1	Female	54	AStudent	100000	College grad	US Born	Married	3 or more	No	0
1	Female	54	BStaff	77000	College grad	US Born	Married	3 or more	No	0
1	Female	54	AStudent	90000	College grad	US Born	Married	3 or more	No	0
1	Female	54	BStaff	35505	BSome college	US Born	Never married	0None	Yes	1	1
1	Female	54	BStaff	32500	College grad	US Born	Never married	1 or 2	Yes	1	2
1	Female	55	AStudent	40000	Post-grad degree	US Born	Married	3 or more	Yes	1	1
1	Male	55	BStaff		College grad	US Born	Divorced	1 or 2	No	0
1	Male	56	Faculty	45800	Post-grad degree	US Born	Married	0None	Yes	1	1
1	Female	56	Faculty	12000	Post-grad degree	US Born	Married	1 or 2	Yes	1	1
1	Male	57	BStaff	79000	Post-grad degree	US Born	Married	3 or more	Yes	1	1
1	Female	57	Faculty	55000	Post-grad degree	US Born	Divorced	3 or more	Yes	1	2
1	Female	57	BStaff	57000	Post-grad degree	US Born	Divorced	1 or 2	Yes	1	1
1	Female	58	Faculty	85000	Post-grad degree	US Born	Married	3 or more	No	0
1	Male	58	Faculty	67000	Post-grad degree	US Born	Married	1 or 2	Yes	1	1
1	Female	58	BStaff	36000	College grad	US Born	Married	1 or 2	No	0
1	Male	58	BStaff		College grad	US Born	Divorced	1 or 2	No	0
1	Female	59	Faculty	45000	Post-grad degree	US Born	Married	1 or 2	Yes	1	1
1	Male	59	Faculty	115000	Post-grad degree	US Born	Married	1 or 2	Yes	1	1
1	Female	59	BStaff	42000	College grad	US Born	Married	1 or 2	Yes	1	2
1	Male	60	BStaff	50000	College grad	Foreign Born	Married	1 or 2	Yes	1	1
1	Female	61	BStaff		College grad	US Born	Widowed	1 or 2	No	0
1	Male	61	BStaff	70000	College grad	US Born	Married	3 or more	Yes	1	1
1	Male	61	Faculty	51000	Post-grad degree	US Born	Married	0None	Yes	1	1
1	Female	62	Faculty		Post-grad degree	US Born	Married	1 or 2	No	0
1	Male	62	BStaff	45000	Post-grad degree	Foreign Born	Never married	0None	Yes	1	1
1	Male	62	Faculty	100000	Post-grad degree	US Born	Married	1 or 2	No	0
1	Female	63	AStudent	50000	Post-grad degree	US Born	Divorced	0None	Yes	1	1
1	Male	64	BStaff	49900	College grad	US Born	Married	3 or more	Yes	1	2
1	Male	64	Faculty	40000	Post-grad degree	US Born	Widowed	0None	Yes	1	1
1	Female	65	Faculty		Post-grad degree	US Born	Never married	0None	No	0
1	Female	69	Faculty	102000	Post-grad degree	US Born	Married	3 or more	Yes	1	1
1	Male	69	Faculty	140000	Post-grad degree	US Born	Married	1 or 2	No	0
1	Male	70	Faculty	120000	Post-grad degree	US Born	Married	3 or more	No	0
1	Male	72	Faculty		Post-grad degree	US Born	Married	3 or more	No	0
1	Male	75	Faculty	150000	Post-grad degree	US Born	Married	1 or 2	No	0
1	Male		AStudent	0	BSome college	US Born	Never married	0None	Yes	1	1
1	Female		BStaff		Post-grad degree	US Born	Never married	0None	Yes	1	2
1	Female		Faculty	70000	Post-grad degree	US Born	Married	0None	No	0
1	Female		Faculty		AHigh school grad	US Born	Never married	0None	No	0
1	Male		AStudent	18000	College grad	Foreign Born	Never married	0None	No	0
2	Male	18	AStudent	0	College grad	US Born	Never married	0None	Yes	1	2
2	Female	18	AStudent	7000	AHigh school grad	US Born	Never married	0None	No	0
2	Female	18	AStudent		AHigh school grad	US Born	Never married	0None	No	0
2	Female	18	AStudent	0	BSome college	US Born	Never married	0None	Yes	1	1
2	Female	18	AStudent	0	BSome college	US Born	Never married	0None	No	0
2	Female	19	AStudent		BSome college	US Born	Never married	0None	Yes	1	1
2	Female	19	AStudent		BSome college	US Born	Never married	0None	Yes	1	1
2	Female	20	AStudent		BSome college	Foreign Born	Never married	0None	Yes	1	1
2	Female	20	AStudent	9500	AHigh school grad	US Born	Never married	0None	Yes	1	1
2	Female	21	AStudent	19000	BSome college	US Born	Never married	0None	No	0
2	Female	21	AStudent	3900	College grad	US Born	Never married	0None	Yes	1	1
2	Male	21	AStudent	6000	BSome college	US Born	Never married	0None	No	0
2	Male	21	AStudent		AHigh school grad	Foreign Born	Never married	0None	No	0
2	Female	21	AStudent		BSome college	US Born	Never married	0None	Yes	1	1
2	Male	22	AStudent	5000	BSome college	US Born	Never married	0None	Yes	1	1
2	Female	22	AStudent	22000	Post-grad degree	Foreign Born	Never married	0None	No	0
2	Male	22	AStudent	0	AHigh school grad	US Born	Never married	0None	No	0
2	Female	22	AStudent	16000	BSome college	US Born	Never married	0None	No	0
2	Male	23	AStudent	19500	College grad	US Born	Never married	0None	No	0
2	Male	24	AStudent	42000	College grad	US Born	Never married	0None	Yes	1	1
2	Female	24	AStudent	36000	Post-grad degree	US Born	Never married	0None	No	0
2	Male	24	BStaff	35000	College grad	US Born	Never married	0None	No	0
2	Female	24	AStudent	10000	College grad	Foreign Born	Married	0None	No	0
2	Female	24	AStudent	18000	BSome college	Foreign Born	Married	0None	Yes	1	2
2	Male	24	AStudent	12000	College grad	Foreign Born	Never married	0None	Yes	1	1
2	Male	25	BStaff	28500	Post-grad degree	US Born		0None	Yes	1	1
2	Female	25	AStudent	20000	College grad	US Born	Never married	0None	No	0
2	Female	25	BStaff	46650	College grad	US Born	Never married	0None	Yes	1	1
2	Female	25	AStudent	20000	BSome college	US Born	Never married	0None	No	0
2	Male	25	AStudent	9600	AHigh school grad	Foreign Born	Never married	0None	No	0
2	Female	25	AStudent		BSome college	US Born	Never married	0None	Yes	1	2
2	Female	26	AStudent	20000	College grad	US Born	Never married	1 or 2	Yes	1	2
2	Female	26	BStaff	45000	Post-grad degree	US Born	Never married	0None	Yes	1	1
2	Female	26	AStudent	25000	BSome college	US Born	Divorced	3 or more	No	0
2	Female	26	AStudent	10000	BSome college	US Born	Married	0None	No	0
2	Male	27	AStudent	45000	College grad	Foreign Born	Never married	0None	Yes	1	2
2	Male	27	AStudent	0	College grad	US Born	Never married	0None	Yes	1	1
2	Female	27	BStaff	40000	Post-grad degree	US Born	Never married	0None	No	0
2	Female	27	AStudent	53000	College grad	US Born	Married	0None	Yes	1	1
2	Male	27	AStudent	24000	College grad	US Born	Never married	0None	Yes	1	1
2	Female	28	AStudent	24000	College grad	US Born	Never married	0None	Yes	1	1
2	Male	29	AStudent	65000	BSome college	Foreign Born	Married	1 or 2	Yes	1	2
2	Female	31	Faculty	13000	Post-grad degree	US Born	Never married	0None	Yes	1	2
2	Female	31	BStaff	24000	College grad	US Born	Never married	0None	No	0
2	Female	31	Faculty	70000	Post-grad degree	Foreign Born	Married	0None	Yes	1	2
2	Female	31	BStaff	45000	College grad	US Born	Married	1 or 2	Yes	1	1
2	Female	32	BStaff	36650	Post-grad degree	US Born	Never married	0None	Yes	1	1
2	Female	32	Faculty	28000	Post-grad degree	US Born	Married	1 or 2	Yes	1	1
2	Female	32	Faculty	50000	Post-grad degree	Foreign Born	Married	1 or 2	Yes	1	1
2	Male	32	Faculty		Post-grad degree	US Born	Married	1 or 2	No	0
2	Male	32	BStaff		Post-grad degree	US Born	Married	1 or 2	Yes	1	2
2	Male	32	BStaff	71000	College grad	US Born	Never married	0None	Yes	1	1
2	Male	32	BStaff		College grad	US Born	Married	1 or 2	Yes	1	1
2	Female	33	Faculty	77126	Post-grad degree	US Born	Married	1 or 2	Yes	1	1
2	Female	33	BStaff	27000	BSome college	US Born	Never married	0None	Yes	1	1
2	Female	33	AStudent	15000	Post-grad degree	Foreign Born	Married	0None	Yes	1	1
2	Male	33	BStaff	49000	Post-grad degree	Foreign Born	Married	1 or 2	No	0
2	Female	34	BStaff	34000	BSome college	US Born	Married	1 or 2	Yes	1	1
2	Male	35	AStudent	0	College grad	US Born	Married	0None	Yes	1	1
2	Female	35	BStaff	63000	Post-grad degree	US Born	Never married	0None	Yes	1	1
2	Female	35	AStudent	41000	BSome college	US Born	Never married	0None	Yes	1	2
2	Female	35	Faculty	41000	Post-grad degree	US Born	Never married	0None	No	0
2	Male	36	BStaff	58000	Post-grad degree	US Born	Married	0None	Yes	1	1
2	Female	37	Faculty	37000	Post-grad degree	US Born	Married	3 or more	Yes	1	2
2	Female	37	BStaff		College grad	US Born	Married	0None	No	0
2	Female	37	BStaff	51000	Post-grad degree	US Born	Married	1 or 2	Yes	1	1
2	Male	38	BStaff	41000	Post-grad degree	US Born	Never married	0None	Yes	1	2
2	Female	38	Faculty	65000	Post-grad degree	Foreign Born	Married	1 or 2	Yes	1	1
2	Female	38	BStaff	59500	Post-grad degree	US Born	Never married	0None	Yes	1	1
2	Male	39	BStaff	60000	AHigh school grad	Foreign Born	Married	3 or more	No	0
2	Male	39	Faculty	71000	Post-grad degree	US Born	Married	1 or 2	No	0
2	Female	40	BStaff	68000	College grad	Foreign Born	Married	1 or 2	Yes	1	1
2	Male	40	Faculty	35000	Post-grad degree	US Born	Married	1 or 2	Yes	1	1
2	Female	40	BStaff	62300	Post-grad degree	US Born	Divorced	1 or 2	Yes	1	1
2	Female	40	Faculty	48000	Post-grad degree	US Born	Married	3 or more	No	0
2	Female	41	BStaff	50000	Post-grad degree	US Born	Never married	0None	Yes	1	1
2	Female	41	BStaff	87000	College grad	US Born	Married	3 or more	Yes	1	1
2	Male	41	BStaff	60000	Post-grad degree	US Born	Never married	0None	Yes	1	1
2	Female	41	BStaff	37700	Post-grad degree	US Born	Married	1 or 2	Yes	1	1
2	Male	41	Faculty	180000	Post-grad degree	US Born	Married	1 or 2	Yes	1	2
2	Female	42	Faculty	90000	Post-grad degree	US Born	Married	1 or 2	Yes	1	1
2	Female	42	BStaff	80000	Post-grad degree	US Born	Married	0None	Yes	1	2
2	Male	43	BStaff	40000	College grad	US Born	Divorced	0None	No	0
2	Female	43	Faculty	52000	Post-grad degree	US Born	Married	3 or more	No	0
2	Male	43	BStaff	105000	Post-grad degree	US Born	Married	1 or 2	No	0
2	Female	44	BStaff	52000	College grad	US Born	Divorced	1 or 2	Yes	1	1
2	Male	45	Faculty		Post-grad degree	US Born	Never married	0None	Yes	1	1
2	Female	45	Faculty	64000	Post-grad degree	US Born	Widowed	0None	Yes	1	1
2	Female	45	BStaff	72000	Post-grad degree	US Born	Married	1 or 2	No	0
2	Female	45	BStaff	55000	Post-grad degree	Foreign Born	Divorced	1 or 2	Yes	1	1
2	Male	45	BStaff		Post-grad degree	US Born	Widowed	1 or 2	No	0
2	Male	45	BStaff		College grad	US Born	Divorced	0None	No	0
2	Female	46	Faculty		Post-grad degree	Foreign Born	Never married	0None	Yes	1	1
2	Female	46	BStaff	49000	Post-grad degree	US Born	Married	1 or 2	No	0
2	Male	46	AStudent	50000	BSome college	US Born	Married	1 or 2	Yes	1	2
2	Male	47	BStaff	34000	Post-grad degree	Foreign Born	Married	3 or more	Yes	1	1
2	Female	47	BStaff	75000	Post-grad degree	Foreign Born	Married	1 or 2	Yes	1	1
2	Female	47	Faculty	109000	Post-grad degree	US Born	Married	1 or 2	Yes	1	1
2	Female	47	Faculty	147000	Post-grad degree	US Born	Divorced	1 or 2	Yes	1	1
2	Female	47	AStudent	37000	BSome college	US Born	Married	1 or 2	No	0
2	Female	48	BStaff	85000	Post-grad degree	US Born	Divorced	1 or 2	Yes	1	2
2	Female	48	Faculty	93500	Post-grad degree	Foreign Born	Married	1 or 2	Yes	1	2
2	Male	48	BStaff	80000	Post-grad degree	Foreign Born	Married	1 or 2	Yes	1	2
2	Male	48	AStudent	60000	Post-grad degree	US Born	Never married	1 or 2	No	0
2	Female	48	Faculty	45000	Post-grad degree	US Born	Married	1 or 2	Yes	1	1
2	Male	49	BStaff	90000	Post-grad degree	Foreign Born	Married	3 or more	Yes	1	1
2	Male	49	Faculty	61000	Post-grad degree	US Born	Divorced	0None	No	0
2	Female	50	AStudent	500000	Post-grad degree	US Born	Married	3 or more	No	0
2	Female	50	Faculty	68000	Post-grad degree	US Born	Divorced	1 or 2	No	0
2	Male	50	BStaff	90000	Post-grad degree	Foreign Born	Married	3 or more	No	0
2	Female	51	BStaff		Post-grad degree	US Born	Married	0None	No	0
2		51	BStaff		Post-grad degree	US Born	Never married	0None	No	0
2	Female	51	Faculty	7000	College grad	US Born	Never married	0None	Yes	1	1
2	Female	52	Faculty	125000	Post-grad degree	US Born	Married	1 or 2	No	0
2	Female	52	BStaff	105000	Post-grad degree	US Born	Married	1 or 2	No	0
2	Female	53	BStaff	350000	BSome college	Foreign Born	Divorced	0None	Yes	1	1
2	Female	53	BStaff	50000	College grad	US Born	Widowed	1 or 2	No	0
2	Female	53	BStaff	30000	College grad	US Born	Divorced	1 or 2	Yes	1	2
2	Female	53	BStaff		College grad	US Born	Divorced	1 or 2	No	0
2	Male	54	BStaff	37000	BSome college	US Born	Married	0None	No	0
2	Female	54	BStaff	95000	Post-grad degree	US Born	Married	1 or 2	Yes	1	1
2	Female	55	BStaff	23000	College grad	US Born	Married	1 or 2	No	0
2	Female	56	BStaff	88000	Post-grad degree	Foreign Born	Widowed	3 or more	Yes	1	1
2	Female	56	AStudent	20000	College grad	US Born	Never married	0None	Yes	1	1
2	Female	56	BStaff	59400	College grad	US Born	Divorced	1 or 2	No	0
2	Male	57	BStaff		Post-grad degree	US Born	Married	1 or 2	No	0
2	Male	57	BStaff		BSome college	US Born	Married	3 or more	Yes	1	1
2	Female	57	Faculty	120000	Post-grad degree	US Born	Married	3 or more	No	0
2	Female	57	Faculty	61023	Post-grad degree	Foreign Born	Married	0None	No	0
2	Male	58	BStaff		College grad	US Born	Married	0None	No	0
2	Male	59	BStaff	70000	Post-grad degree	US Born	Married	0None	No	0
2	Female	59	Faculty	52000	Post-grad degree	US Born	Married	0None	Yes	1	2
2	Female	59	BStaff	50000	College grad	US Born	Never married	3 or more	No	0
2	Female	60	BStaff	100000	Post-grad degree	US Born	Separated	3 or more	No	0
2	Female	60	Faculty		Post-grad degree	US Born	Married		No	0
2	Female	60	BStaff	100000	Post-grad degree	US Born	Separated	3 or more	No	0
2	Female	61	BStaff		BSome college	US Born	Divorced	1 or 2	No	0
2	Female	61	Faculty	60000	Post-grad degree	US Born	Never married	0None	Yes	1	2
2	Female	62	BStaff		Post-grad degree	US Born	Married	0None	No	0
2	Female	62	Faculty	100000	Post-grad degree	US Born	Never married	0None	No	0
2	Male	62	Faculty	175000	Post-grad degree	US Born	Married	0None	Yes	1	1
2	Male	62	Faculty	75000	Post-grad degree	US Born	Married	0None	No	0
2	Male	63	Faculty	85000	Post-grad degree	US Born	Married	1 or 2	Yes	1	1
2	Male	64	BStaff	70000	College grad	US Born	Married	1 or 2	No	0
2	Male	65	Faculty	150000	Post-grad degree	US Born	Divorced	3 or more	Yes	1	1
2	Female	65	Faculty		Post-grad degree	US Born	Divorced	1 or 2	No	0
2	Male	67	BStaff	66000	BSome college	US Born	Married	3 or more	No	0
2	Male	71	AStudent	50000	College grad	US Born	Divorced	1 or 2	No	0
2	Female	72	Faculty	150000	Post-grad degree	US Born	Married	1 or 2	No	0
2	Male	73	Faculty	85000	Post-grad degree	US Born	Married	1 or 2	Yes	1	2
2	Female		Faculty		Post-grad degree	US Born	Married	1 or 2	Yes	1	1
2	Male		Faculty		Post-grad degree	Foreign Born	Married	1 or 2	No	0
2	Female		Faculty	56000	Post-grad degree	US Born	Married	1 or 2	Yes	1	1
2	Female		BStaff		College grad	US Born	Never married	3 or more	No	0
2	Female		Faculty		Post-grad degree	Foreign Born	Married	1 or 2	No	0
2	Female		AStudent	65000	Post-grad degree	US Born	Divorced	0None	Yes	1	2
2	Male		Faculty	120000	Post-grad degree	US Born	Married	1 or 2	Yes	1	2
2	Female		AStudent	35000	AHigh school grad	US Born	Never married	0None	No	0
3	Female	18	AStudent	1500	AHigh school grad	US Born	Never married	0None	Yes	1	2
3	Male	18	AStudent	0	BSome college	US Born	Never married	0None	Yes	1	1
3	Male	18	AStudent	0	AHigh school grad	US Born	Never married	0None	Yes	1	1
3	Female	18	AStudent	0	BSome college	US Born	Never married	0None	Yes	1	2
3	Female	18	AStudent		AHigh school grad	US Born	Never married	0None	No	0
3	Female	18	AStudent	0	BSome college	US Born	Never married	0None	Yes	1	2
3	Male	19	AStudent	10000	BSome college	US Born	Never married	0None	Yes	1	2
3	Female	19	AStudent		AHigh school grad	US Born	Never married	0None	Yes	1	2
3	Female	19	AStudent		AHigh school grad	US Born	Never married	0None	Yes	1	1
3	Female	19	AStudent	10000	AHigh school grad	US Born	Never married	0None	Yes	1	1
3	Female	19	AStudent		AHigh school grad	US Born	Never married	0None	Yes	1	2
3	Female	19	AStudent	9000	BSome college	US Born	Never married	0None	Yes	1	2
3	Female	19	AStudent		BSome college	US Born	Never married	0None	Yes	1	2
3	Female	19	AStudent		AHigh school grad	US Born	Never married	0None	Yes	1	1
3	Female	19	AStudent		BSome college	US Born	Never married	0None	Yes	1	1
3	Male	19	AStudent	0	AHigh school grad	US Born	Never married	0None	No	0
3	Male	19	AStudent	0	AHigh school grad	US Born	Never married	0None	Yes	1	1
3	Female	19	AStudent	0	AHigh school grad	US Born	Never married	0None	Yes	1	2
3	Female	20	AStudent	10000	BSome college	US Born	Never married	0None	No	0
3	Female	20	AStudent	0	BSome college	US Born	Never married	0None	Yes	1	1
3	Female	20	AStudent		BSome college	US Born	Never married	0None	Yes	1	1
3	Female	20	AStudent	3000	AHigh school grad	US Born	Never married	0None	Yes	1	2
3	Female	20	AStudent	4000	AHigh school grad	Foreign Born	Never married	0None	Yes	1	1
3	Female	21	AStudent	1000	BSome college	US Born	Never married	0None	Yes	1	1
3	Female	21	AStudent	36000	BSome college	US Born	Never married	0None	Yes	1	2
3	Male	21	AStudent	5000	AHigh school grad	Foreign Born	Never married	0None	Yes	1	2
3	Female	21	AStudent		BSome college	US Born	Never married	0None	Yes	1	2
3	Female	21	AStudent	10000	BSome college	US Born	Never married	0None	No	0
3	Female	21	AStudent	8000	AHigh school grad	Foreign Born	Never married	0None	Yes	1	2
3	Male	22	AStudent	15000	AHigh school grad	US Born	Never married	0None	No	0
3	Male	22	AStudent	13000	BSome college	US Born	Never married	0None	Yes	1	1
3	Female	22	AStudent	10000	BSome college	US Born	Never married	0None	Yes	1	1
3	Female	22	AStudent	0	BSome college	US Born	Never married	0None	Yes	1	1
3	Male	22	AStudent	2000	AHigh school grad	Foreign Born	Never married	0None	Yes	1	2
3	Female	22	AStudent	12500	AHigh school grad	US Born	Never married	0None	Yes	1	1
3	Female	22	AStudent	9500	BSome college	Foreign Born	Never married	0None	No	0
3	Female	22	AStudent	0	AHigh school grad	Foreign Born	Never married	0None	No	0
3	Female	23	AStudent	20000	AHigh school grad	US Born	Never married	0None	No	0
3	Male	23	AStudent	10000	College grad	US Born	Never married	0None	Yes	1	1
3	Female	23	AStudent	20000	BSome college	US Born	Never married	0None	Yes	1	1
3	Female	23	AStudent		College grad	Foreign Born	Never married	0None	Yes	1	1
3	Male	23	AStudent	0	BSome college	US Born	Never married	0None	Yes	1	2
3	Male	24	AStudent	20000	BSome college	US Born	Married	0None	Yes	1	1
3	Female	24	AStudent	18000	BSome college	US Born	Never married	0None	Yes	1	2
3	Male	24	AStudent	0	College grad	US Born	Never married	0None	Yes	1	2
3	Female	24	AStudent	6000	College grad	Foreign Born	Never married	0None	Yes	1	2
3	Male	25	AStudent	21000	College grad	US Born	Never married	0None	Yes	1	2
3	Female	25	AStudent	15000	College grad	US Born	Never married	0None	Yes	1	1
3	Male	25	AStudent	22000	Post-grad degree	US Born	Never married	0None	Yes	1	1
3	Male	25	AStudent	25000	College grad	US Born	Never married	0None	Yes	1	1
3	Male	26	AStudent	11000	College grad	Foreign Born	Never married	0None	No	0
3	Female	26	AStudent	118000	Post-grad degree	US Born	Married	0None	Yes	1	1
3	Female	26	AStudent		BSome college	US Born	Married	0None	Yes	1	1
3	Female	27	AStudent	0	College grad	US Born	Never married	0None	Yes	1	1
3	Male	27	AStudent	43000	Post-grad degree	US Born	Never married	0None	Yes	1	1
3	Female	27	AStudent	15000	AHigh school grad	US Born	Never married	1 or 2	Yes	1	1
3	Male	27	AStudent		College grad	Foreign Born	Never married	0None	Yes	1	1
3	Female	28	AStudent	5000	College grad	US Born	Separated	0None	No	0
3	Female	28	BStaff	50000	Post-grad degree	US Born	Never married	0None	Yes	1	2
3	Male	29	AStudent	30000	BSome college	US Born	Never married	0None	No	0
3	Female	29	AStudent	0	BSome college	Foreign Born	Married	1 or 2	No	0
3	Female	30	BStaff	70500	College grad	US Born	Married	0None	Yes	1	1
3	Female	30	AStudent	25000	BSome college	US Born	Married	1 or 2	Yes	1	1
3	Male	31	BStaff	80000	Post-grad degree	US Born	Married	1 or 2	Yes	1	1
3	Female	31	BStaff	53000	Post-grad degree	US Born	Married	0None	Yes	1	1
3	Male	31	AStudent	25000	College grad	US Born	Married	0None	No	0
3	Female	31	BStaff		Post-grad degree	US Born	Married	0None	Yes	1	2
3	Female	31	AStudent	50000	College grad	US Born	Never married	0None	Yes	1	1
3	Female	32	BStaff	50000	Post-grad degree	US Born	Never married	0None	Yes	1	1
3	Female	32	BStaff		Post-grad degree	US Born	Never married	0None	Yes	1	1
3	Female	33	AStudent	0	BSome college	US Born	Married	3 or more	Yes	1	1
3	Female	33	AStudent	45000	College grad	US Born	Married	3 or more	Yes	1	2
3	Female	34	BStaff	51000	College grad	US Born	Married	3 or more	Yes	1	1
3	Male	34	Faculty	100000	Post-grad degree	US Born	Married	1 or 2	Yes	1	1
3	Female	34	AStudent	0	AHigh school grad	Foreign Born	Divorced	0None	No	0
3	Male	34	BStaff	85000	Post-grad degree	US Born	Married	0None	Yes	1	1
3	Female	34	Faculty	60000	Post-grad degree	US Born	Married	1 or 2	Yes	1	2
3	Female	35	BStaff	52000	Post-grad degree	US Born	Divorced	0None	Yes	1	1
3	Male	35	Faculty	65000	Post-grad degree	US Born	Married	1 or 2	Yes	1	2
3	Male	36	BStaff	64313	Post-grad degree	US Born	Married	0None	Yes	1	2
3	Female	36	Faculty	110000	Post-grad degree	US Born	Married	1 or 2	No	0
3	Female	36	Faculty	72000	Post-grad degree	US Born	Married	1 or 2	Yes	1	1
3	Male	36	BStaff	32000	College grad	US Born	Married	0None	Yes	1	1
3	Male	36	BStaff	32000	College grad	US Born	Married	0None	Yes	1	1
3	Female	36	BStaff		Post-grad degree	US Born	Married	1 or 2	Yes	1	1
3	Female	37	Faculty	130000	Post-grad degree	US Born	Married	1 or 2	Yes	1	1
3	Male	37	Faculty	73444	Post-grad degree	US Born	Married	1 or 2	No	0
3	Female	38	BStaff	43000	College grad	US Born	Married	1 or 2	No	0
3	Female	38	BStaff	43000	College grad	US Born	Married	1 or 2	No	0
3	Female	38	Faculty	38200	Post-grad degree	US Born	Married	1 or 2	Yes	1	2
3	Female	38	BStaff	51000	College grad	Foreign Born	Never married	0None	Yes	1	1
3	Female	39	BStaff	51000	BSome college	US Born	Separated	1 or 2	Yes	1	2
3	Female	39	BStaff	44000	College grad	US Born	Never married	1 or 2	Yes	1	1
3	Male	39	BStaff	80000	College grad	US Born	Never married	0None	Yes	1	1
3	Male	39	AStudent	31250	College grad	US Born	Divorced	1 or 2	Yes	1	1
3	Male	40	BStaff	65000	College grad	US Born	Never married	0None	No	0
3	Female	40	BStaff	52000	Post-grad degree	US Born	Married	0None	Yes	1	1
3	Female	40	Faculty	114000	Post-grad degree	US Born	Married	1 or 2	Yes	1	2
3	Male	40	Faculty	150000	Post-grad degree	US Born	Married	1 or 2	Yes	1	2
3	Female	40	BStaff	51000	College grad	Foreign Born	Never married	0None	Yes	1	2
3	Female	41	BStaff	41000	College grad	US Born	Never married	0None	No	0
3	Male	41	Faculty	90000	Post-grad degree	US Born	Married	1 or 2	Yes	1	1
3	Female	41	Faculty	56000	Post-grad degree	US Born	Married	1 or 2	Yes	1	1
3	Male	42	Faculty	70000	Post-grad degree	US Born	Married	1 or 2	Yes	1	1
3	Male	42	AStudent	175000	College grad	US Born	Married	3 or more	Yes	1	1
3	Female	42	Faculty	50000	Post-grad degree	Foreign Born	Never married	0None	Yes	1	1
3	Male	42	Faculty	80000	Post-grad degree	US Born	Married	0None	Yes	1	1
3	Male	42	BStaff		Post-grad degree	US Born	Never married	0None	No	0
3	Female	42	Faculty	48000	Post-grad degree	US Born	Married	0None	Yes	1	1
3	Male	42	AStudent	0	BSome college	Foreign Born	Married	1 or 2	Yes	1	1
3	Female	43	BStaff	32500	College grad	US Born	Divorced	1 or 2	No	0
3	Male	43	Faculty	140000	Post-grad degree	US Born	Married	1 or 2	Yes	1	1
3	Male	43	BStaff	75000	College grad	US Born	Married	0None	Yes	1	1
3	Female	43	Faculty		Post-grad degree	US Born	Married	0None	No	0
3	Female	43	Faculty		Post-grad degree	US Born	Married	1 or 2	Yes	1	1
3	Male	44	Faculty	42000	Post-grad degree	US Born	Never married	1 or 2	Yes	1	1
3	Male	44	Faculty	60000	Post-grad degree	US Born	Married	1 or 2	No	0
3	Male	44	Faculty	60000	Post-grad degree	US Born	Married	1 or 2	No	0
3	Male	44	BStaff	100000	College grad	US Born	Married	1 or 2	No	0
3	Male	44	Faculty		Post-grad degree	US Born	Divorced	3 or more	Yes	1	1
3	Female	44	Faculty	70000	Post-grad degree	US Born	Married	1 or 2	Yes	1	1
3	Male	45	BStaff	51000	Post-grad degree	Foreign Born	Married	3 or more	Yes	1	2
3	Female	45	Faculty	100000	Post-grad degree	US Born	Never married	0None	Yes	1	1
3	Female	45	Faculty	48000	Post-grad degree	Foreign Born	Married	1 or 2	No	0
3	Male	45	Faculty	78000	Post-grad degree	US Born	Married	1 or 2	Yes	1	1
3	Male	45	Faculty		Post-grad degree	US Born	Married	1 or 2	Yes	1	1
3	Male	45	BStaff	48000	College grad	US Born	Divorced	0None	Yes	1	1
3	Male	47	BStaff	66000	Post-grad degree	Foreign Born	Married	1 or 2	Yes	1	1
3	Male	47	Faculty	85000	Post-grad degree	US Born	Married	1 or 2	Yes	1	1
3	Male	47	BStaff	65000	Post-grad degree	Foreign Born	Married	1 or 2	Yes	1	2
3	Male	47	Faculty	55500	Post-grad degree	US Born	Divorced	1 or 2	No	0
3	Male	48	BStaff	56400	College grad	US Born	Never married	0None	Yes	1	1
3	Female	48	AStudent	12000	College grad	US Born	Never married	0None	Yes	1	1
3	Male	48	BStaff	55400	College grad	US Born	Never married	0None	Yes	1	1
3	Female	48	AStudent	12000	College grad	US Born	Never married	0None	Yes	1	1
3	Male	48	BStaff		Post-grad degree	US Born	Divorced	1 or 2	No	0
3	Female	48	Faculty	65000	Post-grad degree	US Born	Married	1 or 2	Yes	1	1
3	Male	48	Faculty	85000	Post-grad degree	Foreign Born	Married	3 or more	Yes	1	1
3	Female	48	BStaff	81000	BSome college	US Born	Separated	3 or more	Yes	1	1
3	Female	49	BStaff	46900	Post-grad degree	US Born	Never married	1 or 2	Yes	1	2
3	Male	49	BStaff		College grad	US Born	Never married	0None	No	0
3	Female	49	BStaff	49500	Post-grad degree	US Born	Married	3 or more	No	0
3	Female	49	Faculty	70000	Post-grad degree	US Born	Married	0None	No	0
3	Female	49	BStaff	23000	Post-grad degree	US Born	Married	1 or 2	Yes	1	1
3	Male	49	Faculty	90000	Post-grad degree	US Born	Married	1 or 2	Yes	1	1
3	Male	50	Faculty	60000	Post-grad degree	US Born	Married	1 or 2	No	0
3	Female	50	Faculty		Post-grad degree	US Born	Married	3 or more	Yes	1	2
3	Female	51	Faculty	85000	Post-grad degree	US Born	Divorced	1 or 2	Yes	1	2
3	Female	51	Faculty	45000	Post-grad degree	US Born	Married	0None	Yes	1	1
3	Female	51	Faculty	85000	Post-grad degree	US Born	Divorced	1 or 2	Yes	1	1
3	Male	51	Faculty	150000	Post-grad degree	Foreign Born	Married	1 or 2	Yes	1	1
3	Male	51	BStaff	65000	Post-grad degree	US Born	Separated	3 or more	Yes	1	1
3	Female	52	Faculty	70000	Post-grad degree	US Born	Divorced	1 or 2	Yes	1	1
3	Male	52	Faculty	180000	Post-grad degree	US Born	Married	3 or more	Yes	1	2
3	Female	52	BStaff	68000	College grad	US Born	Married	1 or 2	Yes	1	1
3	Male	52	BStaff	65000	Post-grad degree	US Born	Never married	0None	No	0
3	Female	52	Faculty	70000	Post-grad degree	US Born	Divorced	1 or 2	Yes	1	1
3	Female	53	BStaff		BSome college	US Born	Never married	0None	No	0
3	Female	53	BStaff	57000	College grad	Foreign Born	Divorced	0None	Yes	1	1
3	Female	54	Faculty	70000	Post-grad degree	US Born	Never married	0None	Yes	1	1
3	Female	54	Faculty	150000	Post-grad degree	US Born	Married	3 or more	Yes	1	2
3	Female	54	BStaff	62000	College grad	US Born	Married	1 or 2	Yes	1	1
3	Male	54	Faculty	67000	Post-grad degree	US Born	Married	1 or 2	Yes	1	1
3	Female	54	BStaff	62000	College grad	US Born	Married	1 or 2	Yes	1	1
3	Male	54	Faculty		Post-grad degree	US Born	Married	0None	No	0
3	Female	54	BStaff	77000	College grad	US Born	Married	1 or 2	No	0
3	Female	54	Faculty	65000	Post-grad degree	US Born	Never married	0None	Yes	1	1
3	Female	55	Faculty		Post-grad degree	US Born	Married	1 or 2	No	0
3	Male	55	BStaff	100000	College grad	US Born	Married	3 or more	No	0
3	Female	55	Faculty	47000	Post-grad degree	US Born	Never married	0None	No	0
3	Female	55	BStaff	108000	College grad	US Born	Divorced	1 or 2	Yes	1	1
3	Female	55	Faculty	67000	Post-grad degree	Foreign Born	Divorced	1 or 2	Yes	1	1
3	Male	56	BStaff	49000	Post-grad degree	US Born	Never married	0None	No	0
3	Female	56	BStaff	55000	BSome college	US Born	Divorced	1 or 2	Yes	1	1
3	Male	56	Faculty		Post-grad degree	US Born	Married	1 or 2	Yes	1	2
3	Female	56	BStaff	32000	College grad	US Born	Divorced	0None	Yes	1	2
3	Male	56	BStaff		AHigh school grad	US Born	Married	1 or 2	Yes	1	1
3	Male	57	Faculty	60000	Post-grad degree	US Born	Never married	0None	Yes	1	1
3	Male	57	Faculty	86000	Post-grad degree	US Born	Married	1 or 2	Yes	1	1
3	Female	57	Faculty	101112	Post-grad degree	US Born	Married	0None	Yes	1	2
3	Female	58	Faculty	60000	Post-grad degree	US Born	Married	0None	Yes	1	2
3	Female	58	BStaff	73700	College grad	US Born	Never married	0None	Yes	1	1
3	Female	58	Faculty	135000	Post-grad degree	US Born	Married	3 or more	Yes	1	1
3	Female	58	Faculty	70000	Post-grad degree	US Born	Married	1 or 2	Yes	1	1
3	Female	59	Faculty		Post-grad degree	US Born	Married	0None	Yes	1	1
3	Male	59	BStaff		College grad	Foreign Born	Married	3 or more	Yes	1	1
3	Male	60	BStaff	150000	Post-grad degree	US Born	Married	3 or more	No	0
3	Male	60	Faculty		Post-grad degree	US Born	Married	1 or 2	Yes	1	1
3	Female	60	Faculty	55000	Post-grad degree	US Born	Divorced	3 or more	No	0
3	Female	61	BStaff	50000	BSome college	US Born	Never married	1 or 2	Yes	1	1
3	Female	61	Faculty	60000	Post-grad degree	US Born	Married	3 or more	No	0
3	Male	62	BStaff	107500	College grad	US Born	Married	3 or more	Yes	1	1
3	Male	62	BStaff	65000	College grad	US Born	Married	1 or 2	Yes	1	2
3	Male	62	Faculty	65000	Post-grad degree	Foreign Born	Married	0None	Yes	1	2
3	Female	64	Faculty	100000	Post-grad degree	US Born		1 or 2	Yes	1	1
3	Female	64	Faculty	80000	Post-grad degree	US Born	Married	1 or 2	Yes	1	1
3	Male	64	BStaff		BSome college	US Born	Never married	0None	Yes	1	1
3	Female	65	BStaff		Post-grad degree	US Born	Divorced	0None	No	0
3	Female	65	AStudent	29000	Post-grad degree	US Born	Widowed	1 or 2	Yes	1	1
3	Female	65	AStudent	29000	Post-grad degree	US Born	Widowed	1 or 2	Yes	1	2
3	Male	66	Faculty	90000	Post-grad degree	US Born	Married	1 or 2	Yes	1	1
3	Male	67	BStaff	105000	BSome college	US Born	Married	1 or 2	No	0
3	Male	67	AStudent	9000	BSome college	US Born	Separated	3 or more	Yes	1	1
3	Male	69	Faculty	90000	Post-grad degree	US Born	Never married	0None	Yes	1	1
3	Male	70	Faculty		Post-grad degree	US Born	Married	3 or more	Yes	1	2
3	Male	72	Faculty	165000	Post-grad degree	US Born	Married	1 or 2	Yes	1	2
3	Male	75	Faculty	100000	Post-grad degree	US Born	Widowed	3 or more	Yes	1	1
3	Male	75	Faculty	100000	Post-grad degree	US Born	Married	1 or 2	No	0
3	Female		AStudent		AHigh school grad	US Born	Never married	0None	Yes	1	2
3	Female		BStaff	70000	College grad	US Born	Never married	0None	Yes	1	2
3	Female		BStaff		Post-grad degree	US Born	Married	1 or 2	No	0
3	Female		AStudent	8000	AHigh school grad	Foreign Born	Married	0None	Yes	1	2
3	Female		BStaff	64000	College grad	US Born	Married	1 or 2	Yes	1	1
3	Male		BStaff	70000	Post-grad degree	US Born	Married	1 or 2	No	0
4	Female	30	BStaff	58000	College grad	US Born	Married	1 or 2	Yes	1	2
4	Male	18	AStudent	0	AHigh school grad	US Born	Never married	0None	Yes	1	1
4	Male	18	AStudent	0	AHigh school grad	Foreign Born	Never married	0None	Yes	1	2
4	Female	18	AStudent	0	AHigh school grad	US Born	Never married	0None	Yes	1	1
4	Male	18	AStudent		BSome college	US Born	Never married	0None	No	0
4	Female	18	AStudent	0	AHigh school grad	US Born	Never married	0None	Yes	1	1
4	Male	18	AStudent	105000	AHigh school grad	US Born	Never married	0None	No	0
4	Female	18	AStudent		BSome college	US Born	Never married	0None	Yes	1	1
4	Male	19	AStudent	0	BSome college	Foreign Born	Never married	0None	Yes	1	1
4	Female	19	AStudent	15000	AHigh school grad	US Born	Never married	0None	Yes	1	1
4	Female	19	AStudent		BSome college	US Born	Never married	0None	Yes	1	1
4	Female	19	AStudent	0	BSome college	US Born	Never married	0None	Yes	1	1
4	Female	19	AStudent	4000	BSome college	US Born	Never married	0None	No	0
4	Female	19	AStudent	10000	AHigh school grad	US Born	Never married	0None	Yes	1	1
4	Female	19	AStudent		AHigh school grad	US Born	Never married	0None	Yes	1	1
4	Female	19	AStudent		BSome college	US Born	Never married	0None	Yes	1	2
4	Male	20	AStudent		BSome college	US Born	Never married	0None	No	0
4	Female	20	AStudent	5000	BSome college	US Born	Never married	0None	Yes	1	2
4	Female	21	AStudent	11000	AHigh school grad	US Born	Never married	0None	No	0
4	Female	21	AStudent	19500	BSome college	US Born	Never married	0None	Yes	1	2
4	Female	21	AStudent	3500	BSome college	US Born	Never married	0None	No	0
4	Female	21	AStudent		AHigh school grad	US Born	Never married	0None	Yes	1	1
4	Male	21	AStudent		BSome college	US Born	Never married	0None	No	0
4	Male	22	AStudent	10000	BSome college	US Born	Never married	0None	Yes	1	1
4	Male	22	AStudent	7000	BSome college	US Born	Never married	0None	No	0
4	Female	23	AStudent	15000	BSome college	US Born	Married	0None	Yes	1	1
4	Female	24	BStaff	43000	Post-grad degree	US Born	Never married	0None	Yes	1	1
4	Female	24	AStudent	6000	BSome college	Foreign Born	Never married	0None	Yes	1	1
4	Female	25	BStaff	30000	Post-grad degree	US Born	Never married	0None	Yes	1	1
4	Female	25	AStudent	40000	College grad	Foreign Born	Married	1 or 2	No	0
4	Female	25	AStudent	18000	College grad	US Born	Divorced	0None	Yes	1	1
4	Female	26	AStudent	20000	College grad	US Born	Never married	0None	Yes	1	1
4	Female	26	AStudent	35000	BSome college	US Born	Never married	0None	No	0
4	Male	28	AStudent	10000	College grad	US Born	Never married	0None	Yes	1	1
4	Male	28	BStaff	37383	Post-grad degree	US Born	Never married	0None	Yes	1	1
4	Female	28	AStudent	28000	Post-grad degree	US Born	Married	0None	No	0
4	Male	28	AStudent	6000	College grad	Foreign Born	Never married	0None	No	0
4	Male	28	AStudent	9500	College grad	US Born	Never married	0None	No	0
4	Female	28	AStudent	29000	Post-grad degree	US Born	Married	0None	Yes	1	2
4	Female	28	AStudent	17000	College grad	US Born	Never married	0None	No	0
4	Female	29	BStaff	42000	Post-grad degree	US Born	Never married	0None	Yes	1	1
4	Female	29	Faculty	89000	Post-grad degree	US Born	Married	0None	Yes	1	1
4	Female	29	BStaff	59000	Post-grad degree	US Born	Never married	0None	Yes	1	1
4	Female	29	Faculty	89000	Post-grad degree	US Born	Married	0None	No	0
4	Female	29	BStaff	39000	Post-grad degree	US Born	Married	0None	Yes	1	1
4	Male	30	BStaff	40000	Post-grad degree	US Born	Never married	0None	Yes	1	1
4	Female	30	AStudent	19000	Post-grad degree	Foreign Born	Never married	0None	No	0
4	Male	30	BStaff	44000	College grad	US Born	Married	1 or 2	Yes	1	1
4	Female	30	AStudent	0	College grad	US Born	Never married	0None	Yes	1	1
4	Female	31	BStaff	41000	Post-grad degree	US Born	Married	0None	Yes	1	1
4	Male	32	Faculty	30000	Post-grad degree	US Born	Married	0None	Yes	1	1
4	Female	32	AStudent	40000	College grad	US Born	Never married	0None	Yes	1	1
4	Female	33	BStaff	57500	Post-grad degree	US Born	Never married	0None	Yes	1	1
4	Male	33	BStaff	50500	Post-grad degree	US Born	Married	0None	Yes	1	1
4	Female	33	BStaff		College grad	US Born	Married	0None	Yes	1	1
4	Female	34	Faculty	70000	Post-grad degree	Foreign Born	Divorced	0None	No	0
4	Female	34	BStaff	48000	Post-grad degree	Foreign Born	Never married	0None	Yes	1	1
4	Female	35	BStaff	41000	Post-grad degree	US Born	Married	0None	Yes	1	1
4	Female	35	BStaff	41000	Post-grad degree	US Born	Married	0None	Yes	1	1
4	Male	36	AStudent	36000	College grad	US Born	Never married	0None	Yes	1	1
4	Male	36	AStudent	15000	College grad	US Born	Never married	0None	No	0
4	Male	37	BStaff	55000	Post-grad degree	US Born	Married	0None	Yes	1	1
4	Male	37	BStaff		Post-grad degree	US Born	Divorced	0None	No	0
4	Female	37	Faculty	75000	College grad	US Born	Married	0None	Yes	1	1
4	Female	37	BStaff	85000	College grad	US Born	Married	1 or 2	No	0
4	Female	37	BStaff	93000	Post-grad degree	US Born	Divorced	1 or 2	No	0
4	Female	37	AStudent	30000	College grad	US Born	Never married	3 or more	No	0
4	Female	38	Faculty	85000	Post-grad degree	US Born	Married	1 or 2	Yes	1	1
4	Female	38	AStudent	25000	Post-grad degree	Foreign Born	Married	0None	Yes	1	1
4	Male	38	Faculty	65000	Post-grad degree	US Born	Married	1 or 2	No	0
4	Male	38	Faculty	86000	Post-grad degree	US Born	Married	1 or 2	Yes	1	1
4	Female	39	BStaff	49000	College grad	US Born	Never married	0None	Yes	1	1
4	Female	40	BStaff	37000	BSome college	US Born	Married	1 or 2	Yes	1	2
4	Female	40	BStaff	25000	College grad	US Born	Married	3 or more	No	0
4	Female	40	BStaff	60000	College grad	US Born	Married	1 or 2	No	0
4	Male	40	Faculty	25000	Post-grad degree	US Born	Married	0None	Yes	1	1
4	Male	41	BStaff	73000	Post-grad degree	US Born	Married	1 or 2	Yes	1	2
4	Female	41	BStaff	46000	Post-grad degree	Foreign Born	Married	1 or 2	Yes	1	1
4	Female	41	Faculty	24000	BSome college	US Born		1 or 2	No	0
4	Female	41	BStaff		College grad	US Born	Married	3 or more	Yes	1	1
4	Female	41	BStaff	75000	Post-grad degree	US Born	Divorced	3 or more	Yes	1	2
4	Female	42	BStaff	80000	Post-grad degree	US Born	Never married	0None	Yes	1	2
4	Female	43	Faculty		Post-grad degree	US Born	Married	1 or 2	Yes	1	1
4	Female	43	Faculty	47000	Post-grad degree	US Born	Married	1 or 2	Yes	1	1
4	Female	43	BStaff	60000	Post-grad degree	US Born	Married	1 or 2	Yes	1	1
4	Female	43	AStudent		College grad	US Born	Married	1 or 2	Yes	1	1
4	Male	44	BStaff	68000	College grad	US Born	Never married	0None	Yes	1	2
4	Female	44	Faculty	50000	Post-grad degree	US Born	Married	0None	Yes	1	1
4	Male	44	Faculty	140000	Post-grad degree	US Born	Married	1 or 2	Yes	1	1
4	Male	44	BStaff	104000	Post-grad degree	US Born	Married	3 or more	Yes	1	1
4	Female	45	BStaff	64000	College grad	US Born	Divorced	3 or more	Yes	1	1
4	Female	45	BStaff	52000	Post-grad degree	US Born	Married	1 or 2	Yes	1	1
4	Female	45	BStaff	50000	College grad	US Born	Never married	0None	Yes	1	1
4	Female	46	BStaff	55000	College grad	US Born	Never married	0None	No	0
4	Male	46	BStaff	47000	Post-grad degree	US Born	Never married	0None	Yes	1	2
4	Male	47	BStaff	77000	Post-grad degree	US Born	Never married	0None	No	0
4	Male	47	BStaff	58000	Post-grad degree	US Born	Married	3 or more	Yes	1	2
4	Female	47	Faculty	125000	Post-grad degree	US Born	Married	0None	Yes	1	2
4	Male	48	BStaff		College grad	US Born	Never married	0None	Yes	1	1
4	Male	48	BStaff	47000	Post-grad degree	US Born	Divorced	1 or 2	Yes	1	2
4	Male	49	BStaff	70000	Post-grad degree	US Born	Never married	0None	Yes	1	1
4	Male	50	BStaff	240000	Post-grad degree	Foreign Born	Married	0None	Yes	1	2
4	Female	50	Faculty	60000	Post-grad degree	US Born	Married	3 or more	No	0
4	Female	52	BStaff	54000	Post-grad degree	US Born	Married	3 or more	Yes	1	1
4	Female	52	BStaff	38450	Post-grad degree	US Born	Divorced	3 or more	Yes	1	2
4	Female	52	Faculty		Post-grad degree	US Born	Never married	0None	Yes	1	1
4	Female	52	BStaff	55000	Post-grad degree	US Born	Widowed	3 or more	Yes	1	1
4	Female	53	BStaff		College grad	US Born	Married	1 or 2	Yes	1	1
4	Female	53	BStaff	33000	BSome college	US Born	Never married	0None	Yes	1	2
4	Female	53	Faculty	98500	Post-grad degree	US Born	Never married	0None	Yes	1	1
4	Female	54	Faculty	62000	Post-grad degree	US Born	Married	1 or 2	Yes	1	1
4	Male	54	BStaff	53000	Post-grad degree	US Born	Separated	1 or 2	Yes	1	2
4	Male	55	BStaff	31000	AHigh school grad	US Born	Married	1 or 2	No	0
4	Male	55	Faculty		Post-grad degree	US Born	Married	0None	No	0
4	Female	55	Faculty		Post-grad degree	US Born	Never married	0None	No	0
4	Female	56	Faculty	12000	Post-grad degree	US Born	Married	1 or 2	Yes	1	2
4	Male	56	BStaff	55000	BSome college	US Born	Married	0None	No	0
4	Female	56	BStaff	46000	College grad	Foreign Born	Married	1 or 2	Yes	1	1
4	Female	56	Faculty	60000	Post-grad degree	US Born	Divorced	1 or 2	Yes	1	1
4	Female	56	BStaff	30500	Post-grad degree	US Born	Never married	1 or 2	No	0
4	Female	56	Faculty	51000	Post-grad degree	Foreign Born	Divorced	0None	No	0
4	Male	57	Faculty		Post-grad degree	Foreign Born	Married	1 or 2	No	0
4	Female	58	BStaff	56000	Post-grad degree	US Born	Divorced	1 or 2	No	0
4	Male	59	Faculty	150000	Post-grad degree	Foreign Born	Married	1 or 2	Yes	1	2
4	Female	59	BStaff		College grad	US Born	Divorced	1 or 2	Yes	1	1
4	Female	59	BStaff		Post-grad degree	US Born	Married	1 or 2	No	0
4	Female	59	BStaff	3300	College grad	US Born	Married	1 or 2	No	0
4	Male	59	Faculty	88000	BSome college	US Born	Divorced	3 or more	No	0
4	Male	60	Faculty	135000	Post-grad degree	US Born	Married	1 or 2	Yes	1	1
4	Female	60	Faculty	85000	Post-grad degree	US Born	Married	3 or more	Yes	1	1
4	Male	61	Faculty	50000	Post-grad degree	US Born	Married	0None	Yes	1	1
4	Female	62	BStaff		Post-grad degree	US Born	Divorced	1 or 2	Yes	1	1
4	Male	62	BStaff	65000	Post-grad degree	US Born	Married	1 or 2	Yes	1	1
4	Female	62	Faculty	12600	Post-grad degree	US Born	Never married	0None	Yes	1	2
4	Female	62	Faculty		Post-grad degree	US Born	Married	1 or 2	Yes	1	2
4	Male	64	Faculty	200000	Post-grad degree	US Born	Married	0None	Yes	1	1
4	Male	65	BStaff	70000	Post-grad degree	US Born	Married	1 or 2	No	0
4	Female	66	BStaff		Post-grad degree	US Born	Divorced	1 or 2	Yes	1	1
4	Female	68	Faculty		Post-grad degree	US Born	Married	3 or more	Yes	1	1
4	Male	69	Faculty	90000	Post-grad degree	US Born	Married	1 or 2	Yes	1	1
4	Male	70	Faculty	66000	Post-grad degree	Foreign Born	Married	0None	Yes	1	1
4	Male	75	Faculty	110000	Post-grad degree	US Born	Married	1 or 2	Yes	1	1
4	Male	75	Faculty	175000	Post-grad degree	US Born	Married	1 or 2	Yes	1	1
4	Female		BStaff		Post-grad degree	US Born	Never married	0None	Yes	1	1
4	Female		BStaff		College grad	US Born	Divorced	1 or 2	Yes	1	1
4	Male		BStaff	29000	BSome college	US Born	Married	3 or more	Yes	1	2

## Sheet: Data2
No	Group	q1	q2	q3	q4	q5	q6	q7	q8	q9
1	1	Male	Arizona	58	13000	3Some college	US-born	2Widowed	Democrat	Yes
2	1	Female	Arizona	61	20000	3Some college	US-born	2Widowed	Republican	No
3	1	Female	Arizona	29	50000	2High school grad	US-born	1Never married	Independent	Yes
4	1	Female	Arizona	57	35099	4College grad	Foreign-born	5Married	Independent	Yes
5	1	Male	Arizona	31	25000	5Post-grad degree	US-born	1Never married	Democrat	Yes
6	1	Female	Arizona	55	55000	3Some college	US-born	4Separated	Democrat	No
7	1	Female	Arizona	54	74000	4College grad	US-born	5Married	Republican	No
8	1	Female	Arizona	58	24000	2High school grad	US-born	3Divorced	Republican	No
9	1	Male	Arizona	21	60000	3Some college	US-born	1Never married	Democrat	Yes
10	1	Female	Arizona	37	120000	5Post-grad degree	US-born	5Married	Democrat	Yes
11	1	Male	Arizona	41	29000	4College grad	US-born	5Married	Republican	No
12	1	Female	Arizona	66	49000	3Some college	US-born	5Married	Republican	No
13	1	Female	Arizona	58	80000	5Post-grad degree	US-born	5Married	Independent	Yes
14	1	Female	Arizona	49	54000	3Some college	US-born	3Divorced	Republican	No
15	1	Male	Arizona	21	15000	3Some college	US-born	1Never married	Republican	Yes
16	1	Female	Arizona	65	50000	4College grad	US-born	5Married	Republican	No
17	1	Female	Arizona	54	55000	5Post-grad degree	US-born	3Divorced	Republican	No
18	1	Female	Arizona	30	190000	5Post-grad degree	US-born	5Married	Democrat	Yes
19	1	Female	Arizona	38	40000	4College grad	US-born	1Never married	Republican	No
20	1	Male	Arizona	18	0	3Some college	US-born	1Never married	Prefer not to disclose	No
21	1	Male	Arizona	28	50000	4College grad	US-born	5Married	Independent	Yes
22	1	Female	Arizona	46	160000	1Less than a high school grad	US-born	5Married	Independent	No
23	1	Female	Arizona	26	70000	4College grad	US-born	1Never married	Republican	No
24	1	Female	Arizona	67	48000	4College grad	US-born	5Married	Independent	No
25	1	Female	Arizona	37	50000	3Some college	US-born	3Divorced	Republican	Yes
26	1	Male	Arizona	77	36000	4College grad	US-born	5Married	Republican	No
27	1	Female	Arizona	20	10000	4College grad	US-born	1Never married	Republican	Yes
28	1	Male	Arizona	37	150000	5Post-grad degree	Foreign-born	5Married	Democrat	Yes
29	1	Male	Arizona	58	45000	2High school grad	US-born	1Never married	Republican	Yes
30	1	Male	Arizona	60	56000	3Some college	US-born	3Divorced	Independent	No
31	1	Female	Arizona	73	49000	3Some college	US-born	5Married	Independent	No
32	1	Male	Arizona	74	42000	2High school grad	US-born	5Married	Independent	Yes
33	1	Female	Arizona	47	150000	4College grad	US-born	3Divorced	Republican	Yes
34	1	Female	Arizona	45	50000	1Less than a high school grad	US-born	4Separated	Independent	No
35	1	Female	Arizona	59	42000	3Some college	US-born	3Divorced	Republican	Yes
36	1	Male	Arizona	41	250000	5Post-grad degree	US-born	5Married	Republican	Yes
37	1	Male	Arizona	19	19000	2High school grad	US-born	4Separated	Democrat	Yes
38	1	Female	Arizona	45	149000	4College grad	US-born	5Married	Republican	No
39	1	Male	Arizona	60	170000	5Post-grad degree	US-born	5Married	Republican	Yes
40	1	Male	Arizona	43	125000	4College grad	US-born	5Married	Democrat	Yes
41	1	Female	Arizona	20	5000	3Some college	US-born	1Never married	Republican	Yes
42	1	Female	Arizona	62	68000	3Some college	US-born	2Widowed	Republican	No
43	1	Female	Arizona	29	59000	3Some college	US-born	3Divorced	Independent	Yes
44	1	Female	Arizona	55	36000	3Some college	Foreign-born	1Never married	Republican	No
45	1	Female	Arizona	42	30000	3Some college	US-born	1Never married	Democrat	Yes
46	1	Female	Arizona	54	5600	2High school grad	US-born	1Never married	Republican	No
47	1	Male	Arizona	36	75000	4College grad	US-born	5Married	Independent	Yes
48	1	Female	Arizona	23	75000	4College grad	US-born	1Never married	Prefer not to disclose	Yes
49	1	Male	Arizona	29	20000	3Some college	US-born	1Never married	Independent	No
50	1	Female	Arizona	58	25000	2High school grad	US-born	2Widowed	Democrat	No
51	1	Male	Arizona	24	23038	1Less than a high school grad	US-born	1Never married	Prefer not to disclose	No
52	1	Female	Arizona	33	55000	4College grad	US-born	5Married	Independent	No
53	1	Female	Arizona	23	120000	3Some college	US-born	1Never married	Prefer not to disclose	Yes
54	1	Female	Arizona	20	30000	1Less than a high school grad	US-born	1Never married	Independent	No
55	1	Female	Arizona	35	50000	4College grad	US-born	3Divorced	Democrat	Yes
56	1	Female	Arizona	31	36000	2High school grad	US-born	3Divorced	Democrat	Yes
57	1	Male	Arizona	55	300000	5Post-grad degree	US-born	5Married	Republican	No
58	1	Female	Arizona	70	13000	2High school grad	US-born	3Divorced	Republican	No
59	1	Male	Arizona	18	50000	3Some college	US-born	1Never married	Republican	Yes
60	1	Female	Arizona	47	90000	2High school grad	US-born	5Married	Republican	No
61	1	Female	Arizona	58	60000	4College grad	US-born	5Married	Democrat	No
62	1	Female	Arizona	43	47000	5Post-grad degree	US-born	5Married	Republican	No
63	1	Female	Arizona	41	80000	5Post-grad degree	US-born	1Never married	Independent	Yes
64	1	Female	Arizona	41	50000	2High school grad	US-born	1Never married	Republican	Yes
65	1	Female	Arizona	58	65000	3Some college	US-born	1Never married	Democrat	Yes
66	1	Female	Arizona	35	75000	5Post-grad degree	US-born	1Never married	Democrat	No
67	1	Female	Arizona	60	50000	3Some college	US-born	5Married	Independent	Yes
68	1	Female	Arizona	35	57000	3Some college	US-born	1Never married	Independent	Yes
69	1	Male	Arizona	63	68000	3Some college	US-born	5Married	Democrat	No
70	1	Female	Arizona	50	180000	2High school grad	US-born	5Married	Republican	No
71	1	Female	Arizona	23	5000	2High school grad	US-born	1Never married	Independent	No
72	1	Female	Arizona	42	121000	4College grad	US-born	5Married	Republican	No
73	1	Female	Arizona	53	28000	3Some college	US-born	3Divorced	Republican	Yes
74	1	Female	Arizona	18		2High school grad	US-born	1Never married	Republican	Yes
75	1	Female	Arizona	33	20000	2High school grad	US-born	1Never married	Democrat	Yes
76	1	Female	Arizona	58	40000	3Some college	US-born	5Married	Independent	Yes
77	1	Female	Arizona	55	80000	3Some college	US-born	5Married	Republican	No
78	1	Female	Arizona	44	100000	4College grad	US-born	5Married	Republican	Yes
79	1	Female	Arizona	66	100000	5Post-grad degree	US-born	5Married	Democrat	Yes
80	1	Female	Arizona	26	36000	4College grad	US-born	1Never married	Republican	No
81	1	Female	Arizona	63	43000	1Less than a high school grad	US-born	1Never married	Republican	No
82	1	Male	Arizona	46	24853	4College grad	Foreign-born	3Divorced	Republican	Yes
83	1	Female	Arizona	21	29000	3Some college	US-born	1Never married	Democrat	Yes
84	1	Female	Arizona	69	45000	4College grad	US-born	5Married	Independent	Yes
85	1	Male	Arizona	31	40000	4College grad	US-born	1Never married	Democrat	Yes
86	1	Male	Arizona	33	53000	5Post-grad degree	US-born	1Never married	Independent	Yes
87	1	Female	Arizona	55	95000	2High school grad	US-born	5Married	Prefer not to disclose	No
88	1	Male	Arizona	51	90000	4College grad	US-born	5Married	Independent	No
89	1	Male	Arizona	46	64000	4College grad	US-born	3Divorced	Independent	Yes
90	1	Male	Arizona	58	40000	3Some college	US-born	3Divorced	Republican	Yes
91	1	Female	Arizona	47	75000	3Some college	US-born	5Married	Prefer not to disclose	Yes
92	1	Female	Arizona	50	61000	3Some college	US-born	5Married	Independent	No
93	1	Male	Arizona	65	30000	3Some college	US-born	5Married	Republican	No
94	1	Male	Arizona	68	36000	4College grad	US-born	5Married	Republican	Yes
95	1	Male	Arizona	67	11000	3Some college	US-born	5Married	Independent	No
96	1	Female	Arizona	24	75000	3Some college	US-born	1Never married	Independent	No
97	1	Male	Arizona	22	120000	3Some college	US-born	1Never married	Independent	Yes
98	1	Female	Arizona	58	34000	4College grad	US-born	3Divorced	Independent	Yes
99	1	Female	Arizona	71	25000	1Less than a high school grad	US-born	2Widowed	Democrat	No
100	1	Male	Arizona	54	48000	3Some college	US-born	5Married	Democrat	Yes
101	1	Female	Arizona	62	29000	3Some college	US-born	4Separated	Republican	No
102	1	Female	Arizona	64	50000	3Some college	Foreign-born	2Widowed	Republican	Yes
103	1	Female	Arizona	28	75000	4College grad	US-born	1Never married	Independent	Yes
104	1	Female	Arizona	67	45000	4College grad	US-born	5Married	Independent	No
105	1	Female	Arizona	38	90000	3Some college	Foreign-born	5Married	Democrat	Yes
106	1	Male	Arizona	72	116000	3Some college	US-born	5Married	Republican	Yes
107	1	Female	Arizona	47	69999	4College grad	Foreign-born	5Married	Independent	No
108	1	Female	Arizona	52	29000	2High school grad	US-born	3Divorced	Independent	Yes
109	1	Male	Arizona	63	80000	5Post-grad degree	US-born	5Married	Democrat	No
110	1	Male	Arizona	60	28500	3Some college	US-born	2Widowed	Republican	No
111	1	Male	Arizona	50	125000	4College grad	Foreign-born	5Married	Independent	No
112	1	Male	Arizona	50	13000	3Some college	US-born	1Never married	Prefer not to disclose	No
113	1	Female	Arizona	57	60000	3Some college	US-born	5Married	Republican	Yes
114	1	Female	Arizona	69	61000	5Post-grad degree	US-born	5Married	Independent	No
115	1	Female	Arizona	55	50000	3Some college	US-born	5Married	Democrat	Yes
116	1	Female	Arizona	68	43000	3Some college	US-born	5Married	Republican	No
117	1	Female	Arizona	34	112000	4College grad	US-born	5Married	Republican	Yes
118	1	Female	Arizona	46	70000	4College grad	US-born	3Divorced	Prefer not to disclose	Yes
119	1	Female	Arizona	58	50000	3Some college	US-born	5Married	Republican	No
120	1	Female	Arizona	49	15000	4College grad	US-born	1Never married	Prefer not to disclose	No
121	1	Male	Arizona	33	50000	3Some college	US-born	5Married	Independent	Yes
122	1	Female	Arizona	36	35000	4College grad	US-born	1Never married	Independent	No
123	1	Female	Arizona	36	60000	3Some college	Foreign-born	5Married	Republican	Yes
124	1	Female	Arizona	59	118000	4College grad	US-born	5Married	Independent	No
125	1	Male	Arizona	68	69000	5Post-grad degree	US-born	5Married	Republican	No
126	1	Female	Arizona	54	50000	4College grad	US-born	1Never married	Democrat	Yes
127	1	Male	Arizona	82	54000	3Some college	US-born	5Married	Republican	No
128	1	Female	Arizona	56	99000	2High school grad	US-born	3Divorced	Republican	Yes
129	1	Male	Arizona	43	125000	3Some college	US-born	5Married	Republican	No
130	1	Female	Arizona	53	155000	4College grad	US-born	5Married	Democrat	Yes
131	1	Male	Arizona	57	39000	2High school grad	US-born	3Divorced	Independent	Yes
132	1	Female	Arizona	67	35000	4College grad	US-born	1Never married	Democrat	Yes
133	1	Male	Arizona	58	11500	2High school grad	US-born	5Married	Republican	No
134	1	Male	Arizona	57	65000	4College grad	US-born	5Married	Independent	No
135	1	Female	Arizona	62	15000	5Post-grad degree	US-born	3Divorced	Democrat	Yes
136	1	Male	Arizona	45	75000	5Post-grad degree	US-born	1Never married	Democrat	Yes
137	1	Female	Arizona	70	5000	3Some college	US-born	2Widowed	Prefer not to disclose	Yes
138	1	Female	Arizona	18	129000	3Some college	US-born	1Never married	Independent	No
139	1	Male	Arizona	67	10000	3Some college	US-born	1Never married	Republican	No
140	1	Male	Arizona	37	120000	4College grad	US-born	5Married	Independent	No
141	1	Female	Arizona	72	48000	5Post-grad degree	US-born	5Married	Democrat	Yes
142	1	Female	Arizona	63	129000	3Some college	US-born	5Married	Democrat	Yes
143	1	Female	Arizona	70	65000	3Some college	US-born	5Married	Democrat	Yes
144	1	Female	Arizona	50	75000	2High school grad	US-born	3Divorced	Republican	No
145	1	Male	Arizona	33	5000	4College grad	Foreign-born	1Never married	Democrat	Yes
146	1	Male	Arizona	50	55000	2High school grad	US-born	1Never married	Independent	No
147	1	Female	Arizona	59	55000	3Some college	US-born	5Married	Republican	No
148	1	Male	Arizona	19		1Less than a high school grad	US-born	1Never married	Democrat	Yes
149	1	Male	Arizona	29	14000	1Less than a high school grad	US-born	1Never married	Republican	Yes
150	1	Male	Arizona	39	350000	5Post-grad degree	US-born	5Married	Independent	No
151	1	Female	Arizona	54	77000	4College grad	US-born	3Divorced	Republican	Yes
152	1	Male	Arizona	63	149000	5Post-grad degree	US-born	5Married	Democrat	Yes
153	1	Male	Arizona	60	0	4College grad	US-born	1Never married	Prefer not to disclose	No
154	1	Female	Arizona	50	5000	1Less than a high school grad	US-born	2Widowed	Republican	No
155	1	Female	Arizona	32	99000	4College grad	US-born	5Married	Republican	No
156	1	Female	Arizona	68	145000	4College grad	US-born	5Married	Independent	No
157	1	Female	Arizona	70	125000	4College grad	US-born	5Married	Republican	No
158	1	Female	Arizona	21	75000	4College grad	US-born	1Never married	Democrat	Yes
159	1	Female	Arizona	45	12000	2High school grad	Foreign-born	5Married	Prefer not to disclose	No
160	1	Male	Arizona	60	30000	4College grad	US-born	3Divorced	Republican	Yes
161	1	Female	Arizona	68	96000	4College grad	US-born	5Married	Republican	Yes
162	1	Female	Arizona	38	209000	4College grad	US-born	2Widowed	Democrat	Yes
163	1	Female	Arizona	51	110000	3Some college	US-born	5Married	Independent	No
164	1	Female	Arizona	51	42000	2High school grad	US-born	5Married	Independent	Yes
165	1	Female	Arizona	26	45000	3Some college	US-born	1Never married	Democrat	No
166	1	Female	Arizona	43	65000	4College grad	US-born	5Married	Democrat	No
167	1	Female	Arizona	67	11340	3Some college	US-born	1Never married	Democrat	Yes
168	1	Female	Arizona	40	123456	4College grad	US-born	5Married	Democrat	No
169	1	Male	Arizona	43	140000	5Post-grad degree	US-born	5Married	Independent	No
170	1	Female	Arizona	67	10000	2High school grad	US-born	1Never married	Prefer not to disclose	No
171	1	Female	Arizona	65	79990	5Post-grad degree	US-born	5Married	Republican	Yes
172	1	Female	Arizona	44	80000	3Some college	US-born	5Married	Independent	Yes
173	1	Male	Arizona	66	150000	4College grad	US-born	5Married	Republican	No
174	1	Female	Arizona	50	15000	2High school grad	US-born	1Never married	Democrat	No
175	1	Female	Arizona	42	70000	4College grad	US-born	5Married	Independent	Yes
176	1	Female	Arizona	29	0	1Less than a high school grad	US-born	5Married	Independent	No
177	1	Female	Arizona	20	0	2High school grad	US-born	1Never married	Independent	No
178	1	Male	Arizona	73	60000	5Post-grad degree	US-born	5Married	Republican	No
179	1	Female	Arizona	40	75000	5Post-grad degree	US-born	5Married	Democrat	Yes
180	1	Female	Arizona	58	150000	4College grad	US-born	5Married	Prefer not to disclose	Yes
181	1	Male	Arizona	62	78000	3Some college	US-born	5Married	Republican	Yes
182	1	Female	Arizona	29	0	3Some college	US-born	1Never married	Independent	Yes
183	1	Male	Arizona	35	20000	1Less than a high school grad	US-born	1Never married	Prefer not to disclose	No
184	1	Female	Arizona	44	40000	4College grad	US-born	1Never married	Republican	No
185	1	Male	Arizona	62	100000	5Post-grad degree	US-born	5Married	Republican	Yes
186	1	Male	Arizona	70	40000	2High school grad	US-born	5Married	Democrat	No
187	1	Male	Arizona	37	62000	3Some college	US-born	4Separated	Prefer not to disclose	No
188	1	Female	Arizona	48	35000	3Some college	US-born	3Divorced	Prefer not to disclose	Yes
189	1	Female	Arizona	39	15000	2High school grad	US-born	1Never married	Independent	No
190	1	Female	Arizona	46	52000	4College grad	US-born	1Never married	Democrat	Yes
191	1	Female	Arizona	61	64500	2High school grad	US-born	5Married	Independent	Yes
192	1	Male	Arizona	68	59500	3Some college	US-born	5Married	Democrat	Yes
193	1	Male	Arizona	59	85000	2High school grad	US-born	5Married	Republican	No
194	1	Female	Arizona	22	20000	3Some college	US-born	5Married	Republican	Yes
195	1	Male	Arizona	58	37000	2High school grad	US-born	3Divorced	Republican	Yes
196	1	Female	Arizona	41	82000	4College grad	US-born	5Married	Prefer not to disclose	No
197	1	Female	Arizona	36	175000	4College grad	US-born	5Married	Prefer not to disclose	Yes
198	1	Male	Arizona	44	82000	4College grad	Foreign-born	5Married	Democrat	Yes
199	1	Female	Arizona	51	26500	3Some college	US-born	3Divorced	Republican	Yes
200	1	Female	Arizona	47	207000	2High school grad	US-born	5Married	Republican	Yes
201	1	Female	Arizona	55	45000	4College grad	US-born	5Married	Republican	Yes
202	1	Female	Arizona	50	140000	3Some college	Foreign-born	5Married	Democrat	Yes
203	1	Female	Arizona	31	14000	2High school grad	US-born	1Never married	Prefer not to disclose	Yes
204	1	Female	Arizona	60	40000	4College grad	US-born	5Married	Democrat	Yes
205	1	Female	Arizona	20	30000	3Some college	US-born	1Never married	Democrat	Yes
206	1	Male	Arizona	73	50000	4College grad	US-born	5Married	Republican	No
207	1	Female	Arizona	58	16660	3Some college	US-born	3Divorced	Republican	Yes
208	1	Female	Arizona	54	85000	3Some college	US-born	5Married	Republican	No
209	1	Male	Arizona	50	157000	2High school grad	US-born	5Married	Republican	No
210	1	Female	Arizona	51	92000	3Some college	US-born	5Married	Independent	No
211	1	Female	Arizona	40	75000	3Some college	US-born	5Married	Prefer not to disclose	Yes
212	1	Male	Arizona	61	30000	3Some college	US-born	5Married	Republican	No
213	1	Male	Arizona	44	44000	3Some college	US-born	1Never married	Independent	Yes
214	1	Male	Arizona	44	69000	3Some college	US-born	5Married	Independent	Yes
215	1	Female	Arizona	66	58000	4College grad	US-born	3Divorced	Republican	No
216	1	Female	Arizona	57	29000	4College grad	US-born	1Never married	Republican	Yes
217	1	Female	Arizona	56	151000	5Post-grad degree	US-born	5Married	Independent	No
218	1	Male	Arizona	59	125000	3Some college	US-born	3Divorced	Democrat	No
219	1	Female	Arizona	61	59000	4College grad	US-born	5Married	Democrat	Yes
220	1	Male	Arizona	39		4College grad	US-born	3Divorced	Republican	No
221	1	Female	Arizona	34	4000	2High school grad	US-born	1Never married	Democrat	No
222	1	Female	Arizona	50	34999	4College grad	US-born	5Married	Democrat	Yes
223	1	Female	Arizona	61	35000	4College grad	US-born	5Married	Republican	No
224	1	Female	Arizona	35	30000	3Some college	US-born	1Never married	Democrat	Yes
225	1	Female	Arizona	59	9900	2High school grad	US-born	3Divorced	Democrat	Yes
226	1	Female	Arizona	63	11000	2High school grad	US-born	5Married	Democrat	No
227	1	Male	Arizona	31	75000	5Post-grad degree	US-born	5Married	Democrat	Yes
228	1	Female	Arizona	48	10000	3Some college	US-born	2Widowed	Democrat	Yes
229	1	Male	Arizona	31	250000	5Post-grad degree	US-born	5Married	Independent	Yes
230	1	Male	Arizona	21	69000	2High school grad	US-born	1Never married	Independent	No
231	1	Male	Arizona	45	100000	4College grad	US-born	1Never married	Democrat	Yes
232	1	Female	Arizona	33	65000	3Some college	US-born	5Married	Republican	Yes
233	1	Female	Arizona	25	60000	4College grad	US-born	1Never married	Democrat	Yes
234	1	Female	Arizona	35	75000	5Post-grad degree	US-born	5Married	Democrat	Yes
235	1	Female	Arizona	24		2High school grad	US-born	1Never married	Independent	Yes
236	1	Female	Arizona	49	110000	4College grad	US-born	5Married	Republican	No
237	1	Female	Arizona	40	13500	3Some college	US-born	1Never married	Independent	No
238	1	Female	Arizona	68	40000	4College grad	US-born	5Married	Republican	No
239	1	Male	Arizona	78	50000	2High school grad	US-born	5Married	Democrat	Yes
240	1	Male	Arizona	72	55000	3Some college	US-born	5Married	Republican	No
241	1	Female	Arizona	59	125000	3Some college	US-born	5Married	Independent	No
242	1	Female	Arizona	68	58000	5Post-grad degree	US-born	3Divorced	Democrat	Yes
243	1	Female	Arizona	45	55000	2High school grad	US-born	1Never married	Independent	No
244	1	Male	Arizona	44	121000	4College grad	US-born	5Married	Independent	Yes
245	1	Male	Arizona	68	75000	3Some college	US-born	1Never married	Republican	No
246	1	Male	Arizona	68	60000	4College grad	US-born	5Married	Independent	No
247	1	Male	Arizona	55	150000	5Post-grad degree	US-born	5Married	Republican	No
248	1	Female	Arizona	47	28000	2High school grad	US-born	1Never married	Prefer not to disclose	Yes
249	1	Male	Arizona	63	24500	2High school grad	US-born	5Married	Independent	No
250	1	Female	Arizona	25	20000	4College grad	Foreign-born	1Never married	Independent	Yes
251	1	Male	Arizona	39	108099	3Some college	US-born	5Married	Independent	No
252	1	Female	Arizona	39	119000	5Post-grad degree	US-born	5Married	Republican	Yes
253	1	Female	Arizona	52	68500	4College grad	US-born	3Divorced	Republican	Yes
254	1	Female	Arizona	61	20000	4College grad	US-born	3Divorced	Republican	No
255	1	Male	Arizona	73	120000	5Post-grad degree	US-born	5Married	Independent	No
256	1	Male	Arizona	55	30000	3Some college	US-born	1Never married	Democrat	Yes
257	1	Female	Arizona	41	25000	3Some college	US-born	1Never married	Prefer not to disclose	No
258	1	Male	Arizona	63	26000	4College grad	US-born	1Never married	Independent	No
259	1	Male	Arizona	31	31000	3Some college	US-born	1Never married	Democrat	Yes
260	1	Male	Arizona	57	40000	4College grad	US-born	3Divorced	Independent	Yes
261	1	Female	Arizona	42	45000	3Some college	US-born	1Never married	Independent	Yes
262	1	Male	Arizona	65	260000	5Post-grad degree	US-born	5Married	Democrat	Yes
263	1	Female	Arizona	35	45000	3Some college	US-born	1Never married	Democrat	No
264	1	Female	Arizona	25	23000	3Some college	US-born	1Never married	Democrat	No
265	1	Female	Arizona	45	62000	2High school grad	US-born	3Divorced	Democrat	No
266	1	Female	Arizona	40	25000	1Less than a high school grad	US-born	5Married	Independent	Yes
267	1	Female	Arizona	45	48000	3Some college	US-born	5Married	Republican	No
268	1	Female	Arizona	62	75000	3Some college	US-born	1Never married	Republican	No
269	1	Male	Arizona	45	55000	3Some college	US-born	3Divorced	Republican	Yes
270	1	Female	Arizona	78	35000	2High school grad	US-born	5Married	Republican	No
271	1	Female	Arizona	76	59000	5Post-grad degree	US-born	1Never married	Independent	Yes
272	1	Male	Arizona	42	72000	4College grad	US-born	3Divorced	Republican	Yes
273	1	Female	Arizona	32	89000	4College grad	US-born	5Married	Democrat	No
274	1	Female	Arizona	47	68000	3Some college	US-born	1Never married	Republican	Yes
275	1	Female	Arizona	51	27000	2High school grad	US-born	1Never married	Republican	No
276	1	Male	Arizona	66	130000	4College grad	US-born	5Married	Independent	No
277	1	Female	Arizona	69	19000	3Some college	US-born	2Widowed	Democrat	Yes
278	1	Female	Arizona	59	73000	4College grad	US-born	3Divorced	Prefer not to disclose	No
279	1	Female	Arizona	65	80000	3Some college	US-born	5Married	Republican	No
280	1	Female	Arizona	66	55000	4College grad	US-born	5Married	Democrat	Yes
281	1	Male	Arizona	40	65000	5Post-grad degree	Foreign-born	5Married	Independent	No
282	1	Female	Arizona	18	9000	1Less than a high school grad	US-born	1Never married	Prefer not to disclose	No
283	1	Female	Arizona	64	10000	2High school grad	US-born	3Divorced	Republican	Yes
284	1	Female	Arizona	32	34000	4College grad	US-born	1Never married	Democrat	Yes
285	1	Female	Arizona	66	100000	3Some college	Foreign-born	2Widowed	Democrat	Yes
286	1	Male	Arizona	59	53000	3Some college	US-born	1Never married	Republican	No
287	1	Male	Arizona	24		2High school grad	US-born	1Never married	Democrat	Yes
288	1	Female	Arizona	44	250000	4College grad	US-born	5Married	Republican	Yes
289	1	Female	Arizona	60	10000	2High school grad	US-born	1Never married	Republican	No
290	1	Female	Arizona	35	35000	3Some college	US-born	5Married	Prefer not to disclose	No
291	1	Female	Arizona	71	48000	2High school grad	US-born	5Married	Democrat	Yes
292	1	Female	Arizona	25	0	2High school grad	Foreign-born	1Never married	Democrat	No
293	1	Female	Arizona	88	60000	3Some college	US-born	2Widowed	Republican	No
294	1	Female	Arizona	71	19900	2High school grad	US-born	2Widowed	Democrat	No
295	1	Male	Arizona	44	75000	5Post-grad degree	US-born	5Married	Independent	Yes
296	1	Male	Arizona	72	57000	3Some college	US-born	5Married	Democrat	Yes
297	1	Male	Arizona	57	18000	3Some college	US-born	1Never married	Republican	Yes
298	1	Male	Arizona	55	125000	4College grad	US-born	5Married	Democrat	Yes
299	1	Male	Arizona	49	24000	4College grad	US-born	5Married	Republican	Yes
300	1	Female	Arizona	44	85000	4College grad	US-born	1Never married	Republican	Yes
301	1	Female	Arizona	68	45000	4College grad	US-born	2Widowed	Independent	No
302	1	Male	Arizona	69	41000	3Some college	US-born	5Married	Republican	No
303	1	Female	Arizona	36	55000	4College grad	US-born	1Never married	Republican	No
304	1	Female	Arizona	66	38000	3Some college	US-born	5Married	Democrat	No
305	1	Female	Arizona	66	175000	4College grad	US-born	4Separated	Republican	No
306	1	Female	Arizona	43	17000	2High school grad	US-born	4Separated	Independent	No
307	1	Female	Arizona	34	90000	4College grad	US-born	5Married	Republican	Yes
308	1	Female	Arizona	63	199000	4College grad	US-born	5Married	Republican	No
309	1	Female	Arizona	59	65000	5Post-grad degree	US-born	3Divorced	Independent	Yes
310	1	Female	Arizona	26	27000	3Some college	Foreign-born	5Married	Prefer not to disclose	No
311	1	Female	Arizona	70	22000	2High school grad	US-born	2Widowed	Republican	Yes
312	1	Female	Arizona	58		3Some college	Foreign-born	5Married	Independent	No
313	1	Female	Arizona	56	70000	2High school grad	US-born	5Married	Democrat	No
314	1	Male	Arizona	66	130000	5Post-grad degree	US-born	5Married	Republican	No
315	1	Female	Arizona	49	60000	5Post-grad degree	US-born	1Never married	Independent	Yes
316	1	Female	Arizona	62	30000	3Some college	US-born	5Married	Democrat	No
317	1	Female	Arizona	27	45000	3Some college	US-born	1Never married	Prefer not to disclose	Yes
318	1	Female	Arizona	47	74000	3Some college	US-born	5Married	Independent	No
319	1	Female	Arizona	46	150000	4College grad	US-born	3Divorced	Republican	No
320	1	Male	Arizona	21	27500	3Some college	US-born	1Never married	Democrat	Yes
321	1	Female	Arizona	69	17000	3Some college	US-born	5Married	Republican	Yes
322	1	Female	Arizona	20	5000	3Some college	US-born	1Never married	Independent	No
323	1	Female	Arizona	43	199000	5Post-grad degree	US-born	5Married	Democrat	Yes
324	1	Female	Arizona	71	30000	3Some college	US-born	1Never married	Democrat	Yes
325	1	Female	Arizona	34	21000	2High school grad	US-born	1Never married	Prefer not to disclose	Yes
326	1	Female	Arizona	58	1000	3Some college	US-born	5Married	Prefer not to disclose	Yes
327	1	Male	Arizona	22	25000	3Some college	Foreign-born	1Never married	Democrat	Yes
328	1	Male	Arizona	72	80000	4College grad	US-born	5Married	Republican	No
329	1	Female	Arizona	62	70000	4College grad	US-born	5Married	Republican	No
330	1	Female	Arizona	33	31000	4College grad	US-born	1Never married	Democrat	Yes
331	1	Female	Arizona	45	25000	1Less than a high school grad	US-born	1Never married	Democrat	Yes
332	1	Male	Arizona	70	180000	4College grad	US-born	3Divorced	Prefer not to disclose	Yes
333	1	Female	Arizona	45	11000	3Some college	US-born	1Never married	Republican	No
334	1	Female	Arizona	30	30000	2High school grad	US-born	1Never married	Independent	Yes
335	1	Female	Arizona	68		2High school grad	US-born	5Married	Prefer not to disclose	No
336	1	Male	Arizona	36	24000	4College grad	US-born	5Married	Independent	Yes
337	1	Male	Arizona	60	119000	5Post-grad degree	Foreign-born	5Married	Democrat	Yes
338	1	Male	Arizona	75	21000	4College grad	US-born	3Divorced	Republican	No
339	1	Male	Arizona	35	55000	2High school grad	US-born	5Married	Democrat	Yes
340	1	Male	Arizona	29	5000	2High school grad	US-born	1Never married	Independent	No
341	1	Male	Arizona	39	19000	3Some college	US-born	1Never married	Democrat	Yes
342	1	Male	Arizona	28	4000	4College grad	US-born	1Never married	Democrat	Yes
343	1	Male	Arizona	39	25000	1Less than a high school grad	US-born	1Never married	Independent	No
344	1	Male	Arizona	63	25000	3Some college	US-born	1Never married	Independent	Yes
345	1	Male	Arizona	64	22000	3Some college	US-born	5Married	Democrat	Yes
346	1	Male	Arizona	42	137500	5Post-grad degree	US-born	5Married	Republican	No
347	1	Male	Arizona	71	76000	5Post-grad degree	US-born	5Married	Democrat	Yes
348	1	Male	Arizona	25	30000	3Some college	US-born	1Never married	Independent	Yes
349	1	Male	Arizona	35	100000	4College grad	US-born	5Married	Republican	Yes
350	1	Male	Arizona	27	100000	4College grad	US-born	5Married	Democrat	Yes
351	1	Male	Arizona	61	53500	2High school grad	US-born	5Married	Republican	No
352	1	Male	Arizona	76	90000	5Post-grad degree	US-born	5Married	Independent	Yes
353	1	Male	Arizona	31	35000	1Less than a high school grad	US-born	1Never married	Prefer not to disclose	Yes
354	1	Male	Arizona	28	26000	2High school grad	US-born	1Never married	Democrat	Yes
355	1	Male	Arizona	71	50000	4College grad	US-born	3Divorced	Republican	No
356	1	Male	Arizona	70	85000	3Some college	US-born	5Married	Democrat	Yes
357	1	Male	Arizona	20	16000	3Some college	US-born	1Never married	Independent	Yes
358	1	Male	Arizona	57	63000	3Some college	US-born	3Divorced	Republican	No
359	1	Male	Arizona	26	35000	3Some college	US-born	1Never married	Democrat	Yes
360	1	Male	Arizona	59	88000	4College grad	US-born	1Never married	Democrat	Yes
361	1	Male	Arizona	35	7000	2High school grad	US-born	1Never married	Democrat	Yes
362	1	Male	Arizona	66	44000	4College grad	Foreign-born	5Married	Independent	Yes
363	1	Male	Arizona	52	9000	4College grad	US-born	3Divorced	Republican	No
364	1	Male	Arizona	61	40000	2High school grad	US-born	1Never married	Republican	No
365	1	Male	Arizona	27	100000	3Some college	US-born	1Never married	Independent	Yes
366	1	Male	Arizona	69	70000	4College grad	US-born	5Married	Republican	No
367	1	Male	Arizona	69		4College grad	US-born	5Married	Independent	No
368	1	Male	Arizona	62	13000	3Some college	US-born	3Divorced	Independent	Yes
369	1	Male	Arizona	55	33500	3Some college	US-born	5Married	Democrat	Yes
370	1	Male	Arizona	70	99000	5Post-grad degree	US-born	5Married	Independent	No
371	1	Male	Arizona	61	325000	5Post-grad degree	US-born	5Married	Independent	Yes
372	1	Male	Arizona	55	165000	5Post-grad degree	US-born	5Married	Democrat	Yes
373	1	Male	Arizona	71	45000	3Some college	US-born	5Married	Democrat	No
374	1	Male	Arizona	31	9000	3Some college	US-born	1Never married	Independent	Yes
375	1	Male	Arizona	64	89000	4College grad	US-born	5Married	Democrat	Yes
376	1	Male	Arizona	64	75800	3Some college	US-born	5Married	Independent	Yes
377	1	Male	Arizona	51	25000	4College grad	US-born	1Never married	Democrat	Yes
378	1	Male	Arizona	69	53000	4College grad	US-born	5Married	Democrat	Yes
379	1	Male	Arizona	50	64000	4College grad	US-born	3Divorced	Republican	No
380	1	Male	Arizona	76	99000	5Post-grad degree	US-born	5Married	Republican	No
381	1	Male	Arizona	66	175000	4College grad	US-born	5Married	Republican	Yes
382	1	Male	Arizona	28	36000	2High school grad	US-born	4Separated	Republican	Yes
383	1	Male	Arizona	71	80000	4College grad	US-born	5Married	Democrat	No
384	1	Male	Arizona	67	16500	4College grad	US-born	5Married	Democrat	Yes
385	1	Male	Arizona	56	220000	4College grad	US-born	5Married	Republican	No
386	1	Male	Arizona	34	0	2High school grad	US-born	1Never married	Independent	Yes
387	1	Male	Arizona	18	15000	1Less than a high school grad	US-born	1Never married	Democrat	Yes
388	1	Male	Arizona	67	40000	3Some college	US-born	5Married	Democrat	Yes
389	1	Male	Arizona	64	25000	4College grad	US-born	3Divorced	Republican	No
390	1	Male	Arizona	35	79999	3Some college	US-born	5Married	Democrat	Yes
391	1	Male	Arizona	53	9600	3Some college	US-born	3Divorced	Independent	No
392	1	Male	Arizona	41	15000	1Less than a high school grad	US-born	3Divorced	Prefer not to disclose	No
393	1	Male	Arizona	50	150000	5Post-grad degree	US-born	5Married	Republican	Yes
394	1	Male	Arizona	48	60000	4College grad	US-born	5Married	Republican	No
395	1	Male	Arizona	39	140000	3Some college	US-born	5Married	Prefer not to disclose	Yes
396	1	Male	Arizona	62	100000	5Post-grad degree	US-born	1Never married	Democrat	Yes
397	1	Male	Arizona	30	60000	2High school grad	US-born	1Never married	Prefer not to disclose	Yes
398	1	Male	Arizona	35	65000	4College grad	US-born	5Married	Independent	Yes
399	1	Male	Arizona	63	25000	3Some college	US-born	2Widowed	Republican	Yes
400	1	Male	Arizona	72	55000	3Some college	US-born	2Widowed	Republican	No
401	1	Male	Arizona	65	140000	5Post-grad degree	US-born	5Married	Independent	No
402	1	Male	Arizona	23	150000	2High school grad	US-born	1Never married	Prefer not to disclose	Yes
403	1	Male	Arizona	35	100000	4College grad	US-born	5Married	Republican	Yes
404	1	Male	Arizona	28	27000	4College grad	US-born	1Never married	Prefer not to disclose	Yes
405	1	Male	Arizona	33	150000	4College grad	US-born	1Never married	Independent	Yes
406	1	Male	Arizona	75	25000	4College grad	US-born	2Widowed	Republican	No
407	1	Male	Arizona	68	37500	3Some college	US-born	5Married	Independent	No
408	1	Male	Arizona	63	4056	3Some college	US-born	3Divorced	Prefer not to disclose	Yes
409	1	Male	Arizona	49	86000	3Some college	US-born	3Divorced	Independent	No
410	1	Male	Arizona	64	67000	4College grad	Foreign-born	5Married	Republican	No
411	2	Male	Arizona	23	120000	5Post-grad degree	US-born	5Married	Democrat	Yes
412	2	Male	Arizona	40	80000	3Some college	US-born	5Married	Republican	Yes
413	2	Female	Arizona	48	49000	4College grad	Foreign-born	5Married	Prefer not to disclose	No
414	2	Male	Arizona	53	150000	5Post-grad degree	US-born	5Married	Democrat	No
415	2	Female	Arizona	37	50000	2High school grad	US-born	5Married	Prefer not to disclose	No
416	2	Male	Arizona	37	45900	3Some college	US-born	3Divorced	Independent	No
417	2	Female	Arizona	63	95000	2High school grad	US-born	5Married	Independent	No
418	2	Female	Arizona	52	9999	3Some college	US-born	2Widowed	Independent	Yes
419	2	Male	Arizona	49	60000	4College grad	US-born	5Married	Independent	No
420	2	Male	Arizona	26	70000	3Some college	US-born	1Never married	Independent	Yes
421	2	Female	Arizona	55	99000	4College grad	US-born	5Married	Republican	No
422	2	Male	Arizona	42	60000	5Post-grad degree	US-born	1Never married	Democrat	Yes
423	2	Female	Arizona	59	53800	4College grad	US-born	1Never married	Republican	Yes
424	2	Female	Arizona	30	27000	5Post-grad degree	US-born	1Never married	Democrat	Yes
425	2	Female	Arizona	33	15000	2High school grad	US-born	5Married	Prefer not to disclose	No
426	2	Female	Arizona	58	100000	3Some college	US-born	5Married	Republican	Yes
427	2	Male	Arizona	55	30000	2High school grad	US-born	1Never married	Independent	No
428	2	Female	Arizona	70	20000	2High school grad	US-born	3Divorced	Republican	No
429	2	Female	Arizona	45	150000	5Post-grad degree	US-born	5Married	Independent	No
430	2	Female	Arizona	33	55000	3Some college	US-born	1Never married	Democrat	Yes
431	2	Female	Arizona	29	5000	3Some college	US-born	1Never married	Prefer not to disclose	No
432	2	Female	Arizona	28	50000	5Post-grad degree	US-born	5Married	Independent	Yes
433	2	Female	Arizona	20	50000	1Less than a high school grad	US-born	1Never married	Republican	Yes
434	2	Male	Arizona	44	16789	3Some college	US-born	5Married	Independent	Yes
435	2	Female	Arizona	63	85000	5Post-grad degree	Foreign-born	5Married	Prefer not to disclose	Yes
436	2	Female	Arizona	34	45000	3Some college	US-born	5Married	Republican	Yes
437	2	Male	Arizona	55	10000	3Some college	US-born	3Divorced	Independent	No
438	2	Female	Arizona	60	115000	3Some college	US-born	5Married	Democrat	Yes
439	2	Female	Arizona	53	49000	4College grad	US-born	3Divorced	Independent	Yes
440	2	Female	Arizona	76	100000	5Post-grad degree	US-born	5Married	Democrat	Yes
441	2	Male	Arizona	74	79000	3Some college	US-born	5Married	Independent	No
442	2	Female	Arizona	38	90000	3Some college	US-born	3Divorced	Republican	Yes
443	2	Female	Arizona	32	249000	5Post-grad degree	US-born	5Married	Democrat	No
444	2	Male	Arizona	67	50000	2High school grad	US-born	5Married	Republican	Yes
445	2	Male	Arizona	44	30000	4College grad	US-born	5Married	Republican	Yes
446	2	Male	Arizona	55	0	4College grad	US-born	5Married	Prefer not to disclose	No
447	2	Female	Arizona	31	39999	3Some college	US-born	1Never married	Republican	Yes
448	2	Female	Arizona	46	49999	3Some college	US-born	1Never married	Democrat	Yes
449	2	Male	Arizona	49	53000	4College grad	US-born	1Never married	Democrat	Yes
450	2	Female	Arizona	45	4000	4College grad	US-born	3Divorced	Prefer not to disclose	No
451	2	Male	Arizona	67	70000	4College grad	US-born	5Married	Democrat	No
452	2	Male	Arizona	55	49000	2High school grad	US-born	3Divorced	Independent	No
453	2	Female	Arizona	24	22000	3Some college	US-born	1Never married	Democrat	Yes
454	2	Female	Arizona	25	35000	3Some college	US-born	5Married	Independent	No
455	2	Female	Arizona	54	50000	3Some college	US-born	1Never married	Republican	Yes
456	2	Female	Arizona	34	65000	2High school grad	US-born	1Never married	Democrat	No
457	2	Female	Arizona	67	34000	3Some college	US-born	5Married	Democrat	Yes
458	2	Female	Arizona	54	65000	2High school grad	US-born	3Divorced	Independent	Yes
459	2	Male	Arizona	23	75000	2High school grad	US-born	5Married	Independent	Yes
460	2	Female	Arizona	39	70000	4College grad	US-born	1Never married	Republican	No
461	2	Female	Arizona	26	11000	2High school grad	US-born	5Married	Democrat	Yes
462	2	Female	Arizona	25	70000	3Some college	US-born	1Never married	Democrat	Yes
463	2	Female	Arizona	67	36000	3Some college	US-born	3Divorced	Independent	Yes
464	2	Male	Arizona	40	97500	5Post-grad degree	US-born	1Never married	Democrat	No
465	2	Female	Arizona	23	0	2High school grad	US-born	1Never married	Prefer not to disclose	No
466	2	Female	Arizona	65	34999	3Some college	US-born	5Married	Republican	Yes
467	2	Male	Arizona	47	0	2High school grad	US-born	1Never married	Independent	No
468	2	Female	Arizona	33	15000	2High school grad	US-born	5Married	Prefer not to disclose	No
469	2	Male	Arizona	49	12000	5Post-grad degree	US-born	5Married	Prefer not to disclose	No
470	2	Female	Arizona	66	34000	3Some college	US-born	3Divorced	Republican	Yes
471	2	Female	Arizona	33	61000	2High school grad	US-born	1Never married	Prefer not to disclose	No
472	2	Male	Arizona	50	45000	3Some college	US-born	1Never married	Independent	Yes
473	2	Female	Arizona	52	62500	3Some college	US-born	3Divorced	Democrat	Yes
474	2	Female	Arizona	42	15000	1Less than a high school grad	US-born	5Married	Independent	No
475	2	Male	Arizona	64	95000	4College grad	US-born	5Married	Republican	No
476	2	Female	Arizona	38	50000	3Some college	US-born	5Married	Democrat	Yes
477	2	Female	Arizona	23	70000	3Some college	US-born	1Never married	Democrat	Yes
478	2	Female	Arizona	35	88000	4College grad	US-born	5Married	Independent	No
479	2	Female	Arizona	30	0	2High school grad	US-born	4Separated	Independent	Yes
480	2	Male	Arizona	48	45000	4College grad	US-born	3Divorced	Republican	No
481	2	Female	Arizona	69	21000	2High school grad	US-born	5Married	Republican	Yes
482	2	Female	Arizona	69	50000	3Some college	US-born	3Divorced	Democrat	Yes
483	2	Female	Arizona	44	26000	2High school grad	US-born	1Never married	Democrat	Yes
484	2	Female	Arizona	46	250000	5Post-grad degree	US-born	5Married	Democrat	Yes
485	2	Female	Arizona	39	39000	4College grad	Foreign-born	4Separated	Independent	No
486	2	Female	Arizona	70	52000	4College grad	US-born	4Separated	Democrat	Yes
487	2	Female	Arizona	61	49000	2High school grad	US-born	4Separated	Independent	No
488	2	Female	Arizona	26	70000	4College grad	US-born	1Never married	Prefer not to disclose	No
489	2	Male	Arizona	53	70000	4College grad	US-born	5Married	Democrat	No
490	2	Male	Arizona	87	100000	2High school grad	US-born	5Married	Republican	No
491	2	Female	Arizona	45	25000	3Some college	US-born	1Never married	Independent	Yes
492	2	Female	Arizona	19	1000	3Some college	US-born	1Never married	Republican	No
493	2	Female	Arizona	36	145000	5Post-grad degree	US-born	5Married	Republican	No
494	2	Female	Arizona	49	20000	3Some college	US-born	3Divorced	Prefer not to disclose	Yes
495	2	Male	Arizona	50	250000	5Post-grad degree	US-born	5Married	Republican	Yes
496	2	Male	Arizona	33	132000	4College grad	US-born	1Never married	Republican	No
497	2	Female	Arizona	43	38000	2High school grad	US-born	5Married	Independent	Yes
498	2	Male	Arizona	47	20000	3Some college	US-born	4Separated	Republican	No
499	2	Female	Arizona	26	120000	5Post-grad degree	US-born	5Married	Republican	No
500	2	Female	Arizona	29	100000	5Post-grad degree	US-born	1Never married	Democrat	Yes
501	2	Male	Arizona	42	50000	3Some college	US-born	1Never married	Independent	Yes
502	2	Female	Arizona	55	9500	3Some college	US-born	2Widowed	Independent	Yes
503	2	Male	Arizona	29	0	2High school grad	US-born	1Never married	Prefer not to disclose	No
504	2	Male	Arizona	60	150000	4College grad	US-born	5Married	Democrat	Yes
505	2	Male	Arizona	45	55000	3Some college	US-born	1Never married	Republican	No
506	2	Female	Arizona	58	100000	5Post-grad degree	US-born	5Married	Independent	No
507	2	Female	Arizona	45	149000	5Post-grad degree	US-born	5Married	Independent	Yes
508	2	Female	Arizona	66	56000	4College grad	US-born	5Married	Democrat	Yes
509	2	Male	Arizona	36	90000	3Some college	US-born	5Married	Independent	Yes
510	2	Female	Arizona	46	60000	3Some college	Foreign-born	3Divorced	Republican	No
511	2	Female	Arizona	43	80000	3Some college	US-born	5Married	Prefer not to disclose	No
512	2	Female	Arizona	40	120000	4College grad	US-born	5Married	Democrat	Yes
513	2	Male	Arizona	58	50000	3Some college	US-born	5Married	Democrat	Yes
514	2	Female	Arizona	64	30000	4College grad	US-born	1Never married	Republican	No
515	2	Female	Arizona	39	219000	5Post-grad degree	US-born	5Married	Democrat	Yes
516	2	Female	Arizona	43	75000	2High school grad	US-born	3Divorced	Prefer not to disclose	Yes
517	2	Male	Arizona	47	97000	4College grad	US-born	1Never married	Independent	Yes
518	2	Female	Arizona	66	95000	5Post-grad degree	US-born	5Married	Democrat	Yes
519	2	Female	Arizona	39	74000	3Some college	US-born	5Married	Independent	Yes
520	2	Male	Arizona	45	285000	4College grad	US-born	5Married	Independent	Yes
521	2	Female	Arizona	39	120000	2High school grad	Foreign-born	5Married	Republican	Yes
522	2	Female	Arizona	39	124000	4College grad	US-born	5Married	Independent	Yes
523	2	Male	Arizona	37	34000	2High school grad	US-born	1Never married	Independent	Yes
524	2	Male	Arizona	41	85000	4College grad	US-born	5Married	Independent	Yes
525	2	Female	Arizona	55	49000	3Some college	US-born	5Married	Independent	No
526	2	Female	Arizona	38	70000	2High school grad	US-born	5Married	Republican	No
527	2	Female	Arizona	40	50000	3Some college	US-born	5Married	Republican	No
528	2	Female	Arizona	73	65000	3Some college	US-born	5Married	Republican	No
529	2	Male	Arizona	57	94000	4College grad	US-born	5Married	Democrat	Yes
530	2	Male	Arizona	64	90000	4College grad	US-born	5Married	Democrat	Yes
531	2	Female	Arizona	52	50000	4College grad	US-born	5Married	Democrat	Yes
532	2	Female	Arizona	53	98500	4College grad	Foreign-born	5Married	Republican	Yes
533	2	Male	Arizona	52		1Less than a high school grad	US-born	1Never married	Prefer not to disclose	No
534	2	Male	Arizona	42	110000	5Post-grad degree	US-born	5Married	Republican	Yes
535	2	Female	Arizona	19	0	2High school grad	US-born	1Never married	Independent	No
536	2	Female	Arizona	47	17000	2High school grad	US-born	3Divorced	Republican	Yes
537	2	Female	Arizona	37	49000	3Some college	US-born	5Married	Democrat	Yes
538	2	Male	Arizona	29	49000	2High school grad	US-born	1Never married	Republican	Yes
539	2	Female	Arizona	36	12000	4College grad	US-born	1Never married	Republican	No
540	2	Male	Arizona	55	46000	2High school grad	US-born	5Married	Independent	Yes
541	2	Female	Arizona	46	80000	4College grad	US-born	5Married	Democrat	Yes
542	2	Female	Arizona	48	100000	2High school grad	US-born	5Married	Republican	No
543	2	Female	Arizona	22	9468	2High school grad	US-born	1Never married	Independent	Yes
544	2	Female	Arizona	59	69000	3Some college	US-born	3Divorced	Democrat	Yes
545	2	Female	Arizona	32	21000	5Post-grad degree	US-born	5Married	Democrat	Yes
546	2	Male	Arizona	60	12000	4College grad	Foreign-born	1Never married	Independent	Yes
547	2	Female	Arizona	23	30000	3Some college	US-born	1Never married	Prefer not to disclose	No
548	2	Male	Arizona	39	64000	4College grad	US-born	5Married	Republican	Yes
549	2	Female	Arizona	35	27456	2High school grad	US-born	5Married	Republican	Yes
550	2	Female	Arizona	25	60000	3Some college	US-born	1Never married	Democrat	Yes
551	2	Female	Arizona	24	25000	2High school grad	US-born	1Never married	Democrat	No
552	2	Female	Arizona	42	0	3Some college	US-born	3Divorced	Prefer not to disclose	Yes
553	2	Female	Arizona	49	114000	3Some college	US-born	5Married	Prefer not to disclose	No
554	2	Male	Arizona	44	12000	3Some college	US-born	4Separated	Independent	Yes
555	2	Female	Arizona	37	75000	4College grad	Foreign-born	5Married	Democrat	No
556	2	Male	Arizona	25	45000	2High school grad	US-born	5Married	Democrat	Yes
557	2	Male	Arizona	59	75000	4College grad	US-born	5Married	Independent	No
558	2	Female	Arizona	32	100000	3Some college	US-born	5Married	Democrat	No
559	2	Female	Arizona	30	50000	5Post-grad degree	US-born	1Never married	Democrat	No
560	2	Female	Arizona	43	45000	3Some college	US-born	1Never married	Independent	Yes
561	2	Female	Arizona	59	150000	3Some college	US-born	1Never married	Democrat	Yes
562	2	Male	Arizona	31	200000	5Post-grad degree	US-born	5Married	Republican	Yes
563	2	Female	Arizona	49	19700	3Some college	US-born	5Married	Democrat	Yes
564	2	Female	Arizona	52	140000	2High school grad	US-born	5Married	Republican	Yes
565	2	Female	Arizona	41	36000	3Some college	US-born	3Divorced	Republican	Yes
566	2	Female	Arizona	19	0	3Some college	US-born	1Never married	Independent	Yes
567	2	Female	Arizona	26	172000	4College grad	US-born	1Never married	Independent	Yes
568	2	Female	Arizona	60	35000	2High school grad	US-born	5Married	Republican	No
569	2	Female	Arizona	63	70000	3Some college	US-born	5Married	Republican	Yes
570	2	Female	Arizona	46	33000	3Some college	US-born	3Divorced	Independent	No
571	2	Female	Arizona	31	32000	3Some college	US-born	1Never married	Democrat	Yes
572	2	Female	Arizona	38	275000	5Post-grad degree	US-born	5Married	Republican	Yes
573	2	Male	Arizona	41	26000	3Some college	US-born	1Never married	Democrat	Yes
574	2	Female	Arizona	24	50000	5Post-grad degree	US-born	1Never married	Prefer not to disclose	No
575	2	Male	Arizona	29	95000	4College grad	US-born	5Married	Prefer not to disclose	No
576	2	Female	Arizona	71	48000	3Some college	US-born	3Divorced	Democrat	Yes
577	2	Female	Arizona	44	200000	4College grad	US-born	5Married	Republican	Yes
578	2	Female	Arizona	51	65000	4College grad	US-born	5Married	Independent	No
579	2	Female	Arizona	53	130000	3Some college	US-born	5Married	Republican	Yes
580	2	Male	Arizona	49	69000	4College grad	US-born	5Married	Republican	No
581	2	Male	Arizona	62	140000	5Post-grad degree	US-born	2Widowed	Independent	Yes
582	2	Male	Arizona	32	27000	5Post-grad degree	US-born	1Never married	Democrat	Yes
583	2	Male	Arizona	38	45000	2High school grad	US-born	3Divorced	Prefer not to disclose	Yes
584	2	Female	Arizona	20	60000	2High school grad	US-born	1Never married	Independent	Yes
585	2	Female	Arizona	37	60000	3Some college	US-born	5Married	Democrat	Yes
586	2	Female	Arizona	71	57730	3Some college	US-born	5Married	Republican	No
587	2	Female	Arizona	41	49999	3Some college	US-born	5Married	Democrat	Yes
588	2	Male	Arizona	37	83000	3Some college	US-born	1Never married	Democrat	Yes
589	2	Female	Arizona	58	19000	2High school grad	US-born	5Married	Independent	Yes
590	2	Female	Arizona	63	20000	3Some college	US-born	3Divorced	Prefer not to disclose	No
591	2	Male	Arizona	72	12000	3Some college	US-born	3Divorced	Independent	No
592	2	Female	Arizona	50	174885	5Post-grad degree	US-born	1Never married	Democrat	Yes
593	2	Female	Arizona	24	25000	2High school grad	US-born	1Never married	Prefer not to disclose	No
594	2	Female	Arizona	46	83400	3Some college	US-born	5Married	Republican	No
595	2	Female	Arizona	36	0	3Some college	US-born	5Married	Prefer not to disclose	Yes
596	2	Male	Arizona	67	25500	3Some college	US-born	3Divorced	Republican	Yes
597	2	Female	Arizona	52	52000	4College grad	US-born	5Married	Independent	No
598	2	Male	Arizona	33	10000	1Less than a high school grad	US-born	3Divorced	Prefer not to disclose	No
599	2	Female	Arizona	52	50000	3Some college	US-born	5Married	Independent	No
600	2	Female	Arizona	52	0	4College grad	US-born	2Widowed	Democrat	No
601	2	Female	Arizona	65	23500	3Some college	US-born	5Married	Prefer not to disclose	No
602	2	Female	Arizona	44	25000	4College grad	US-born	1Never married	Independent	No
603	2	Male	Arizona	25	27500	4College grad	US-born	1Never married	Democrat	No
604	2	Female	Arizona	51	30000	3Some college	US-born	4Separated	Independent	Yes
605	2	Female	Arizona	25	45000	3Some college	US-born	5Married	Republican	Yes
606	2	Male	Arizona	30	30000	3Some college	US-born	1Never married	Independent	No
607	2	Male	Arizona	30	15000	2High school grad	US-born	1Never married	Prefer not to disclose	No
608	2	Female	Arizona	57	25000	3Some college	US-born	1Never married	Prefer not to disclose	Yes
609	2	Male	Arizona	26	30000	2High school grad	US-born	1Never married	Democrat	Yes
610	2	Female	Arizona	37	50000	1Less than a high school grad	US-born	5Married	Prefer not to disclose	No
611	2	Female	Arizona	34	74500	4College grad	US-born	1Never married	Independent	Yes
612	2	Female	Arizona	20	0	2High school grad	US-born	1Never married	Prefer not to disclose	Yes
613	2	Female	Arizona	27	13000	3Some college	US-born	1Never married	Prefer not to disclose	Yes
614	2	Female	Arizona	44	64000	2High school grad	US-born	5Married	Independent	Yes
615	2	Male	Arizona	56	19000	4College grad	US-born	2Widowed	Independent	No
616	2	Male	Arizona	53	52000	3Some college	US-born	5Married	Republican	Yes
617	2	Male	Arizona	73	0	5Post-grad degree	US-born	5Married	Independent	No
618	2	Female	Arizona	34	65000	4College grad	US-born	5Married	Independent	Yes
619	2	Female	Arizona	66	50000	2High school grad	US-born	5Married	Republican	No
620	2	Male	Arizona	69	42000	5Post-grad degree	Foreign-born	5Married	Democrat	Yes
621	2	Male	Arizona	54	120000	4College grad	US-born	5Married	Democrat	Yes
622	2	Male	Arizona	39	140000	4College grad	US-born	5Married	Independent	Yes
623	2	Female	Arizona	20	10000	3Some college	US-born	1Never married	Independent	Yes
624	2	Male	Arizona	39	100000	3Some college	US-born	5Married	Republican	Yes
625	2	Female	Arizona	23	40000	3Some college	US-born	1Never married	Prefer not to disclose	Yes
626	2	Female	Arizona	64	40000	3Some college	US-born	2Widowed	Democrat	Yes
627	2	Female	Arizona	25	28000	3Some college	US-born	1Never married	Democrat	No
628	2	Male	Arizona	62	41000	3Some college	US-born	3Divorced	Republican	No
629	2	Female	Arizona	60	70000	4College grad	US-born	1Never married	Democrat	Yes
630	2	Female	Arizona	29	80000	5Post-grad degree	US-born	5Married	Democrat	Yes
631	2	Male	Arizona	20	900	1Less than a high school grad	US-born	1Never married	Prefer not to disclose	No
632	2	Male	Arizona	31	25000	3Some college	US-born	1Never married	Prefer not to disclose	No
633	2	Female	Arizona	19	30000	1Less than a high school grad	US-born	1Never married	Democrat	No
634	2	Female	Arizona	24	0	4College grad	US-born	1Never married	Democrat	No
635	2	Male	Arizona	58	100000	4College grad	US-born	3Divorced	Democrat	No
636	2	Female	Arizona	26	24000	2High school grad	US-born	5Married	Independent	No
637	2	Male	Arizona	44	75000	4College grad	US-born	5Married	Republican	No
638	2	Female	Arizona	24	23000	3Some college	US-born	1Never married	Independent	Yes
639	2	Female	Arizona	58	19000	3Some college	US-born	3Divorced	Democrat	Yes
640	2	Male	Arizona	37	162500	5Post-grad degree	US-born	5Married	Democrat	Yes
641	2	Female	Arizona	69	141000	5Post-grad degree	US-born	5Married	Republican	No
642	2	Female	Arizona	55	39000	4College grad	US-born	5Married	Republican	No
643	2	Male	Arizona	50	125000	3Some college	Foreign-born	5Married	Independent	Yes
644	2	Female	Arizona	19	20000	3Some college	US-born	1Never married	Independent	No
645	2	Male	Arizona	72	19000	2High school grad	US-born	1Never married	Democrat	Yes
646	2	Female	Arizona	52	20000	2High school grad	US-born	3Divorced	Independent	No
647	2	Male	Arizona	66	95000	4College grad	US-born	5Married	Republican	No
648	2	Female	Arizona	47	175000	4College grad	US-born	5Married	Republican	No
649	2	Male	Arizona	37	199876	4College grad	US-born	5Married	Republican	Yes
650	2	Female	Arizona	41	40000	3Some college	US-born	3Divorced	Prefer not to disclose	Yes
651	2	Male	Arizona	38	65000	2High school grad	US-born	5Married	Republican	Yes
652	2	Female	Arizona	62	96000	3Some college	US-born	5Married	Republican	No
653	2	Female	Arizona	61	10000	2High school grad	US-born	3Divorced	Independent	Yes
654	2	Female	Arizona	54	18000	3Some college	US-born	3Divorced	Prefer not to disclose	No
655	2	Female	Arizona	31	23000	2High school grad	US-born	5Married	Independent	Yes
656	2	Male	Arizona	50	97000	4College grad	US-born	3Divorced	Republican	Yes
657	2	Male	Arizona	25	80000	1Less than a high school grad	US-born	1Never married	Independent	No
658	2	Female	Arizona	41	9000	1Less than a high school grad	US-born	4Separated	Prefer not to disclose	No
659	2	Female	Arizona	51	24500	2High school grad	US-born	5Married	Republican	No
660	2	Male	Arizona	66	172000	5Post-grad degree	US-born	5Married	Independent	No
661	2	Female	Arizona	37	64009	5Post-grad degree	US-born	1Never married	Democrat	Yes
662	2	Male	Arizona	58	150000	4College grad	US-born	3Divorced	Republican	Yes
663	2	Male	Arizona	21	50000	2High school grad	US-born	5Married	Independent	Yes
664	2	Male	Arizona	62	32000	3Some college	US-born	3Divorced	Republican	Yes
665	2	Female	Arizona	39	500000	5Post-grad degree	US-born	5Married	Independent	No
666	2	Male	Arizona	51	290000	4College grad	US-born	5Married	Independent	Yes
667	2	Female	Arizona	52	51000	3Some college	US-born	1Never married	Republican	No
668	2	Female	Arizona	48	23000	4College grad	US-born	5Married	Democrat	Yes
669	2	Female	Arizona	54	22000	2High school grad	US-born	3Divorced	Democrat	Yes
670	2	Female	Arizona	32	31900	4College grad	US-born	1Never married	Republican	Yes
671	2	Female	Arizona	45	80000	4College grad	US-born	1Never married	Republican	No
672	2	Male	Arizona	65	200000	4College grad	US-born	5Married	Democrat	No
673	2	Male	Arizona	44	112000	4College grad	US-born	3Divorced	Republican	No
674	2	Male	Arizona	46	9996	4College grad	US-born	3Divorced	Independent	Yes
675	2	Female	Arizona	53	180000	5Post-grad degree	US-born	5Married	Republican	No
676	2	Male	Arizona	48	27000	4College grad	US-born	1Never married	Democrat	Yes
677	2	Female	Arizona	41	68500	3Some college	US-born	5Married	Republican	No
678	2	Female	Arizona	44	75000	4College grad	US-born	5Married	Democrat	Yes
679	2	Male	Arizona	70	90000	4College grad	US-born	5Married	Republican	No
680	2	Female	Arizona	67	110000	5Post-grad degree	US-born	5Married	Republican	No
681	2	Male	Arizona	55	235400	4College grad	US-born	5Married	Independent	No
682	2	Male	Arizona	53	39000	2High school grad	US-born	5Married	Republican	No
683	2	Male	Arizona	67	43000	3Some college	US-born	5Married	Republican	Yes
684	2	Male	Arizona	42		2High school grad	US-born	1Never married	Democrat	Yes
685	2	Male	Arizona	56	83000	3Some college	US-born	5Married	Republican	Yes
686	2	Female	Arizona	48	130000	5Post-grad degree	US-born	5Married	Independent	No
687	2	Female	Arizona	35	120000	5Post-grad degree	US-born	5Married	Democrat	Yes
688	2	Female	Arizona	64	80000	4College grad	US-born	3Divorced	Democrat	Yes
689	2	Male	Arizona	27	70000	4College grad	US-born	1Never married	Democrat	Yes
690	2	Male	Arizona	44	125000	4College grad	US-born	5Married	Democrat	Yes
691	2	Female	Arizona	70	40000	5Post-grad degree	US-born	1Never married	Democrat	No
692	2	Female	Arizona	52	65000	4College grad	US-born	5Married	Democrat	Yes
693	2	Female	Arizona	46	40000	2High school grad	US-born	5Married	Independent	No
694	2	Male	Arizona	21	49000	4College grad	US-born	1Never married	Democrat	Yes
695	2	Female	Arizona	55	46000	3Some college	US-born	2Widowed	Independent	Yes
696	2	Female	Arizona	43	199000	5Post-grad degree	US-born	5Married	Democrat	Yes
697	2	Female	Arizona	25	150000	3Some college	US-born	1Never married	Democrat	No
698	2	Female	Arizona	62	35000	3Some college	US-born	3Divorced	Independent	Yes
699	2	Male	Arizona	73	103000	4College grad	US-born	5Married	Independent	No
700	2	Male	Arizona	26	23000	5Post-grad degree	US-born	1Never married	Independent	No
701	2	Male	Arizona	49	50000	5Post-grad degree	US-born	5Married	Republican	No
702	2	Male	Arizona	33	30000	3Some college	Foreign-born	5Married	Republican	Yes
703	2	Female	Arizona	29	60000	3Some college	US-born	1Never married	Democrat	Yes
704	2	Female	Arizona	40	50000	3Some college	US-born	5Married	Republican	No
705	2	Male	Arizona	36	56000	3Some college	US-born	3Divorced	Independent	Yes
706	2	Female	Arizona	68	24000	3Some college	US-born	2Widowed	Independent	Yes
707	2	Female	Arizona	28	55000	1Less than a high school grad	Foreign-born	1Never married	Democrat	No
708	2	Female	Arizona	26	47500	4College grad	US-born	1Never married	Prefer not to disclose	Yes
709	2	Male	Arizona	76	75000	5Post-grad degree	US-born	5Married	Republican	Yes
710	2	Female	Arizona	76	50000	2High school grad	US-born	5Married	Independent	Yes
711	2	Male	Arizona	56	15000	2High school grad	US-born	3Divorced	Republican	Yes
712	2	Female	Arizona	66	50000	4College grad	US-born	5Married	Republican	No
713	2	Female	Arizona	67	5000	3Some college	US-born	3Divorced	Prefer not to disclose	No
714	2	Female	Arizona	39	95000	3Some college	US-born	5Married	Democrat	Yes
715	2	Male	Arizona	51		2High school grad	US-born	1Never married	Independent	Yes
716	2	Female	Arizona	27	75000	3Some college	US-born	1Never married	Republican	No
717	2	Female	Arizona	49	72000	3Some college	US-born	5Married	Independent	Yes
718	2	Male	Arizona	61	120000	3Some college	US-born	5Married	Republican	Yes
719	2	Female	Arizona	76	54000	5Post-grad degree	US-born	5Married	Republican	No
720	2	Female	Arizona	58	99000	4College grad	US-born	5Married	Democrat	Yes
721	2	Female	Arizona	46	95000	3Some college	US-born	5Married	Democrat	Yes
722	2	Female	Arizona	58	95000	4College grad	US-born	5Married	Prefer not to disclose	Yes
723	2	Male	Arizona	36	38000	2High school grad	US-born	4Separated	Independent	Yes
724	2	Female	Arizona	56	25000	3Some college	US-born	3Divorced	Democrat	Yes
725	2	Male	Arizona	35	96000	5Post-grad degree	Foreign-born	5Married	Independent	Yes
726	2	Female	Arizona	52	50000	4College grad	US-born	3Divorced	Republican	Yes
727	2	Female	Arizona	49	90000	5Post-grad degree	US-born	1Never married	Independent	No
728	2	Male	Arizona	60	58000	4College grad	Foreign-born	5Married	Republican	Yes
729	2	Female	Arizona	63	4879	3Some college	US-born	3Divorced	Democrat	Yes
730	2	Female	Arizona	53	32000	3Some college	US-born	2Widowed	Republican	Yes
731	2	Male	Arizona	34	25000	3Some college	US-born	1Never married	Republican	No
732	2	Female	Arizona	25	90000	3Some college	US-born	3Divorced	Republican	No
733	2	Female	Arizona	20	150000	2High school grad	US-born	5Married	Democrat	Yes
734	2	Female	Arizona	64	38000	2High school grad	US-born	2Widowed	Independent	Yes
735	2	Male	Arizona	18	12000	2High school grad	US-born	1Never married	Democrat	Yes
736	2	Female	Arizona	20	20000	2High school grad	US-born	1Never married	Democrat	Yes
737	2	Female	Arizona	25	65000	3Some college	US-born	5Married	Republican	Yes
738	2	Female	Arizona	89	25000	3Some college	US-born	2Widowed	Republican	Yes
739	2	Male	Arizona	42	60000	3Some college	US-born	5Married	Democrat	Yes
740	2	Female	Arizona	18	124000	2High school grad	US-born	1Never married	Democrat	Yes
741	2	Female	Arizona	48	55000	3Some college	US-born	2Widowed	Democrat	Yes
742	2	Female	Arizona	70	39000	3Some college	US-born	2Widowed	Republican	Yes
743	2	Female	Arizona	62	150000	3Some college	US-born	5Married	Republican	No
744	2	Male	Arizona	62	36000	5Post-grad degree	US-born	5Married	Democrat	Yes
745	2	Female	Arizona	25	0	3Some college	US-born	1Never married	Republican	No
746	2	Female	Arizona	57	24120	3Some college	US-born	3Divorced	Independent	No
747	2	Male	Arizona	24	16000	2High school grad	Foreign-born	1Never married	Republican	Yes
748	2	Female	Arizona	45	15000	2High school grad	US-born	1Never married	Independent	No
749	2	Female	Arizona	67	30000	3Some college	US-born	3Divorced	Republican	No
750	2	Female	Arizona	42	65000	3Some college	US-born	5Married	Democrat	Yes
751	2	Female	Arizona	79	14400	3Some college	US-born	3Divorced	Independent	Yes
752	2	Male	Arizona	31	9000	2High school grad	US-born	1Never married	Republican	Yes
753	2	Female	Arizona	42		3Some college	US-born	5Married	Prefer not to disclose	Yes
754	2	Female	Arizona	37	53000	4College grad	US-born	1Never married	Democrat	Yes
755	2	Male	Arizona	65	26000	3Some college	US-born	5Married	Republican	No
756	2	Female	Arizona	65	64999	3Some college	US-born	5Married	Republican	Yes
757	2	Female	Arizona	63	36000	4College grad	US-born	5Married	Prefer not to disclose	Yes
758	2	Male	Arizona	47	200000	5Post-grad degree	US-born	5Married	Democrat	Yes
759	2	Male	Arizona	78	200000	5Post-grad degree	US-born	5Married	Independent	No
760	2	Male	Arizona	75	48000	3Some college	Foreign-born	5Married	Democrat	Yes
761	2	Male	Arizona	29	37000	3Some college	US-born	1Never married	Republican	No
762	2	Male	Arizona	57	19000	2High school grad	US-born	3Divorced	Republican	Yes
763	2	Male	Arizona	31	9000	2High school grad	US-born	1Never married	Republican	Yes
764	2	Male	Arizona	25	82000	3Some college	US-born	1Never married	Prefer not to disclose	Yes
765	2	Male	Arizona	34	80000	2High school grad	US-born	1Never married	Democrat	Yes
766	2	Male	Arizona	52	11000	2High school grad	US-born	5Married	Independent	Yes
767	2	Male	Arizona	57	25000	3Some college	US-born	1Never married	Democrat	No
768	2	Male	Arizona	38	17500	3Some college	US-born	1Never married	Independent	Yes
769	2	Male	Arizona	47	0	3Some college	US-born	5Married	Prefer not to disclose	No
770	2	Male	Arizona	64	34000	4College grad	US-born	3Divorced	Democrat	Yes
771	2	Male	Arizona	51	20000	2High school grad	US-born	1Never married	Democrat	No
772	2	Male	Arizona	31	43000	2High school grad	US-born	1Never married	Independent	No
773	2	Male	Arizona	52	75000	5Post-grad degree	US-born	5Married	Republican	Yes
774	2	Male	Arizona	19	0	2High school grad	US-born	1Never married	Republican	No
775	2	Male	Arizona	19	0	2High school grad	US-born	1Never married	Independent	Yes
776	2	Male	Arizona	58	52000	3Some college	US-born	3Divorced	Independent	Yes
777	2	Male	Arizona	45	140000	5Post-grad degree	US-born	5Married	Republican	No
778	2	Male	Arizona	31	65000	3Some college	US-born	1Never married	Independent	Yes
779	2	Male	Arizona	49	25000	4College grad	US-born	1Never married	Democrat	No
780	2	Male	Arizona	18	15000	1Less than a high school grad	US-born	1Never married	Democrat	No
781	2	Male	Arizona	44	45000	2High school grad	US-born	3Divorced	Republican	Yes
782	2	Male	Arizona	63		5Post-grad degree	Foreign-born	5Married	Independent	No
783	2	Male	Arizona	27	14000	2High school grad	US-born	1Never married	Prefer not to disclose	No
784	2	Male	Arizona	53	96000	4College grad	US-born	3Divorced	Democrat	No
785	2	Male	Arizona	34	65000	4College grad	US-born	1Never married	Republican	No
786	2	Male	Arizona	70	32000	1Less than a high school grad	US-born	5Married	Independent	Yes
787	2	Male	Arizona	62	19500	4College grad	US-born	5Married	Republican	No
788	2	Male	Arizona	26	45000	2High school grad	US-born	5Married	Independent	No
789	2	Male	Arizona	20	50000	2High school grad	US-born	1Never married	Democrat	Yes
790	2	Male	Arizona	29	360	1Less than a high school grad	US-born	1Never married	Prefer not to disclose	No
791	2	Male	Arizona	42	99000	3Some college	US-born	5Married	Independent	Yes
792	2	Male	Arizona	27	35000	2High school grad	US-born	5Married	Republican	No
793	2	Male	Arizona	32	175000	4College grad	US-born	5Married	Republican	No
794	2	Male	Arizona	34	62000	4College grad	US-born	3Divorced	Republican	No
795	2	Male	Arizona	46	30000	4College grad	US-born	1Never married	Democrat	No
796	2	Male	Arizona	33	22000	3Some college	US-born	1Never married	Democrat	Yes
797	2	Male	Arizona	59		4College grad	US-born	5Married	Republican	Yes
798	2	Male	Arizona	28	25000	3Some college	US-born	1Never married	Independent	Yes
799	2	Male	Arizona	33	35000	2High school grad	US-born	5Married	Republican	Yes
800	2	Male	Arizona	28	38500	4College grad	US-born	5Married	Independent	No
801	2	Male	Arizona	45	199000	5Post-grad degree	US-born	5Married	Democrat	Yes
802	2	Male	Arizona	33	25000	2High school grad	US-born	1Never married	Republican	Yes
803	2	Male	Arizona	38	45000	3Some college	US-born	5Married	Prefer not to disclose	No
804	2	Male	Arizona	27	30000	2High school grad	US-born	1Never married	Democrat	Yes
805	2	Male	Arizona	31	45000	4College grad	US-born	5Married	Republican	Yes
806	2	Male	Arizona	24	14000	3Some college	US-born	1Never married	Democrat	Yes
807	2	Male	Arizona	20	0	2High school grad	US-born	1Never married	Democrat	Yes
808	2	Male	Arizona	35	130000	4College grad	US-born	5Married	Democrat	Yes
809	2	Male	Arizona	75	50000	4College grad	US-born	1Never married	Independent	No
810	2	Male	Arizona	77	90000	5Post-grad degree	US-born	5Married	Democrat	Yes
811	2	Male	Arizona	51	39000	3Some college	US-born	5Married	Republican	No
812	2	Male	Arizona	22	15999	4College grad	US-born	1Never married	Democrat	No
813	2	Male	Arizona	21	120000	2High school grad	US-born	1Never married	Republican	Yes
814	2	Male	Arizona	66	99800	4College grad	US-born	5Married	Democrat	Yes
815	2	Male	Arizona	75	51000	5Post-grad degree	US-born	3Divorced	Independent	No
816	2	Male	Arizona	40	150000	5Post-grad degree	US-born	5Married	Republican	Yes
817	2	Male	Arizona	33	40000	3Some college	US-born	1Never married	Republican	Yes
818	2	Male	Arizona	75	52000	4College grad	US-born	5Married	Independent	No
819	2	Male	Arizona	24	34000	3Some college	US-born	5Married	Democrat	Yes
820	2	Male	Arizona	47	125000	3Some college	US-born	5Married	Democrat	Yes
821	3	Female	Arizona	41	9000	2High school grad	US-born	4Separated	Independent	Yes
822	3	Female	Arizona	26	20000	2High school grad	US-born	5Married	Democrat	Yes
823	3	Female	Arizona	30	56000	4College grad	US-born	5Married	Democrat	Yes
824	3	Female	Arizona	37	90000	3Some college	US-born	5Married	Republican	Yes
825	3	Female	Arizona	40	58799	4College grad	US-born	5Married	Independent	Yes
826	3	Female	Arizona	33	49000	4College grad	Foreign-born	5Married	Independent	Yes
827	3	Female	Arizona	22	50000	3Some college	US-born	5Married	Republican	Yes
828	3	Female	Arizona	28	55000	2High school grad	US-born	1Never married	Independent	Yes
829	3	Female	Arizona	25	50000	4College grad	US-born	5Married	Republican	Yes
830	3	Male	Arizona	31	76000	4College grad	US-born	1Never married	Republican	Yes
831	3	Male	Arizona	29	85000	3Some college	US-born	1Never married	Republican	No
832	3	Female	Arizona	22	35000	3Some college	US-born	1Never married	Democrat	Yes
833	3	Female	Arizona	41	49000	4College grad	US-born	3Divorced	Independent	Yes
834	3	Male	Arizona	21	200000	4College grad	US-born	1Never married	Independent	Yes
835	3	Female	Arizona	41	5000	1Less than a high school grad	US-born	4Separated	Independent	Yes
836	3	Female	Arizona	27	50000	3Some college	US-born	5Married	Republican	Yes
837	3	Female	Arizona	73	35000	4College grad	US-born	3Divorced	Republican	No
838	3	Female	Arizona	25	72850	2High school grad	US-born	1Never married	Democrat	Yes
839	3	Male	Arizona	37	49000	2High school grad	US-born	3Divorced	Democrat	Yes
840	3	Female	Arizona	42	62000	4College grad	US-born	3Divorced	Democrat	Yes
841	3	Female	Arizona	25	0	3Some college	US-born	1Never married	Democrat	Yes
842	3	Female	Arizona	34	12000	3Some college	US-born	1Never married	Democrat	No
843	3	Male	Arizona	39	75000	3Some college	US-born	5Married	Democrat	Yes
844	3	Female	Arizona	65	40000	2High school grad	Foreign-born	5Married	Democrat	Yes
845	3	Male	Arizona	59	130000	5Post-grad degree	Foreign-born	5Married	Independent	No
846	3	Female	Arizona	64	45000	2High school grad	US-born	5Married	Prefer not to disclose	No
847	3	Female	Arizona	49	35000	3Some college	US-born	3Divorced	Independent	Yes
848	3	Male	Arizona	53	70000	4College grad	US-born	1Never married	Independent	Yes
849	3	Female	Arizona	44	50000	5Post-grad degree	US-born	3Divorced	Democrat	Yes
850	3	Female	Arizona	56	20000	3Some college	US-born	3Divorced	Democrat	Yes
851	3	Male	Arizona	44	44000	3Some college	US-born	1Never married	Independent	No
852	3	Male	Arizona	86	45000	3Some college	US-born	5Married	Republican	No
853	3	Female	Arizona	72	45000	4College grad	US-born	3Divorced	Republican	No
854	3	Female	Arizona	64	20000	3Some college	US-born	5Married	Democrat	No
855	3	Female	Arizona	47	37000	4College grad	US-born	2Widowed	Republican	Yes
856	3	Male	Arizona	29	68000	4College grad	US-born	5Married	Republican	No
857	3	Female	Arizona	71	39000	2High school grad	US-born	2Widowed	Independent	No
858	3	Female	Arizona	35	80000	4College grad	US-born	1Never married	Democrat	Yes
859	3	Female	Arizona	58	12400	4College grad	US-born	1Never married	Prefer not to disclose	No
860	3	Female	Arizona	49	16000	3Some college	US-born	4Separated	Independent	No
861	3	Female	Arizona	65	172000	4College grad	US-born	5Married	Republican	No
862	3	Female	Arizona	19	12000	3Some college	US-born	1Never married	Prefer not to disclose	Yes
863	3	Female	Arizona	33		4College grad	US-born	5Married	Republican	No
864	3	Male	Arizona	60	85000	5Post-grad degree	US-born	5Married	Independent	No
865	3	Female	Arizona	30	24000	3Some college	Foreign-born	5Married	Independent	No
866	3	Female	Arizona	65	60000	4College grad	US-born	3Divorced	Democrat	Yes
867	3	Female	Arizona	41	79000	5Post-grad degree	US-born	5Married	Republican	No
868	3	Female	Arizona	62	99898	5Post-grad degree	US-born	3Divorced	Democrat	No
869	3	Male	Arizona	42	13500	3Some college	US-born	1Never married	Prefer not to disclose	No
870	3	Female	Arizona	46	70000	4College grad	US-born	3Divorced	Republican	Yes
871	3	Female	Arizona	38	9999	2High school grad	US-born	1Never married	Independent	No
872	3	Female	Arizona	50	85000	3Some college	US-born	5Married	Independent	Yes
873	3	Female	Arizona	63	150000	4College grad	US-born	5Married	Democrat	No
874	3	Female	Arizona	65	12000	2High school grad	US-born	1Never married	Democrat	Yes
875	3	Female	Arizona	62	49900	4College grad	US-born	3Divorced	Independent	No
876	3	Female	Arizona	62	69900	5Post-grad degree	US-born	5Married	Independent	Yes
877	3	Female	Arizona	65	35000	3Some college	US-born	5Married	Democrat	Yes
878	3	Female	Arizona	54	50000	3Some college	US-born	5Married	Independent	Yes
879	3	Female	Arizona	38	18000	4College grad	US-born	3Divorced	Republican	No
880	3	Female	Arizona	58	9396	3Some college	US-born	3Divorced	Democrat	Yes
881	3	Female	Arizona	26	49000	2High school grad	US-born	1Never married	Independent	Yes
882	3	Male	Arizona	52	100000	5Post-grad degree	US-born	5Married	Democrat	Yes
883	3	Female	Arizona	47	60000	3Some college	US-born	5Married	Independent	No
884	3	Male	Arizona	65	55555	4College grad	US-born	5Married	Independent	No
885	3	Female	Arizona	21	5000	3Some college	US-born	1Never married	Prefer not to disclose	No
886	3	Female	Arizona	26	65000	4College grad	US-born	5Married	Independent	No
887	3	Male	Arizona	80	53000	3Some college	US-born	5Married	Democrat	Yes
888	3	Male	Arizona	34	60000	4College grad	Foreign-born	1Never married	Prefer not to disclose	Yes
889	3	Female	Arizona	55	26000	3Some college	US-born	4Separated	Independent	No
890	3	Male	Arizona	48	72000	4College grad	US-born	1Never married	Democrat	Yes
891	3	Male	Arizona	35	15000	3Some college	US-born	1Never married	Democrat	No
892	3	Female	Arizona	26	100000	4College grad	US-born	5Married	Independent	Yes
893	3	Male	Arizona	32	150000	2High school grad	US-born	1Never married	Republican	Yes
894	3	Female	Arizona	56	100000	3Some college	US-born	1Never married	Independent	Yes
895	3	Female	Arizona	27	50000	5Post-grad degree	US-born	1Never married	Democrat	Yes
896	3	Male	Arizona	53	9600	3Some college	US-born	3Divorced	Independent	No
897	3	Male	Arizona	42	115000	4College grad	US-born	5Married	Republican	No
898	3	Female	Arizona	48	100000	3Some college	US-born	2Widowed	Independent	No
899	3	Female	Arizona	57	52000	4College grad	US-born	3Divorced	Democrat	Yes
900	3	Female	Arizona	66	85000	4College grad	US-born	3Divorced	Republican	No
901	3	Male	Arizona	68	37000	5Post-grad degree	Foreign-born	1Never married	Democrat	No
902	3	Female	Arizona	74	6000	3Some college	US-born	5Married	Republican	Yes
903	3	Female	Arizona	42	150000	3Some college	US-born	5Married	Republican	Yes
904	3	Female	Arizona	20	175000	3Some college	US-born	1Never married	Democrat	Yes
905	3	Female	Arizona	49	10000	3Some college	US-born	3Divorced	Independent	Yes
906	3	Female	Arizona	58	65000	4College grad	US-born	5Married	Democrat	Yes
907	3	Male	Arizona	59	52000	4College grad	US-born	1Never married	Independent	Yes
908	3	Male	Arizona	30	20000	3Some college	US-born	1Never married	Democrat	Yes
909	3	Male	Arizona	55	99000	4College grad	Foreign-born	1Never married	Independent	No
910	3	Female	Arizona	42	74380	1Less than a high school grad	US-born	3Divorced	Prefer not to disclose	Yes
911	3	Female	Arizona	31	30000	3Some college	US-born	1Never married	Republican	Yes
912	3	Female	Arizona	39	37000	3Some college	US-born	3Divorced	Republican	Yes
913	3	Male	Arizona	37	124500	4College grad	US-born	5Married	Independent	Yes
914	3	Male	Arizona	35	90000	4College grad	US-born	5Married	Independent	Yes
915	3	Male	Arizona	69	200000	5Post-grad degree	US-born	3Divorced	Republican	Yes
916	3	Male	Arizona	58	115000	4College grad	US-born	5Married	Democrat	Yes
917	3	Male	Arizona	43	32540	4College grad	Foreign-born	5Married	Independent	No
918	3	Male	Arizona	26	53099	3Some college	US-born	1Never married	Republican	No
919	3	Female	Arizona	24	44600	4College grad	US-born	1Never married	Democrat	No
920	3	Female	Arizona	63	60000	3Some college	US-born	3Divorced	Democrat	No
921	3	Female	Arizona	35	64000	3Some college	US-born	5Married	Republican	No
922	3	Male	Arizona	70	70000	4College grad	US-born	5Married	Independent	No
923	3	Female	Arizona	55	100000	2High school grad	US-born	5Married	Independent	Yes
924	3	Female	Arizona	47	65000	3Some college	US-born	4Separated	Independent	Yes
925	3	Male	Arizona	61	60000	3Some college	US-born	5Married	Republican	No
926	3	Male	Arizona	73	75000	3Some college	US-born	5Married	Democrat	No
927	3	Female	Arizona	52	220000	3Some college	US-born	5Married	Republican	No
928	3	Female	Arizona	59		4College grad	US-born	2Widowed	Republican	No
929	3	Female	Arizona	58	32000	4College grad	US-born	2Widowed	Democrat	Yes
930	3	Female	Arizona	30	58900	5Post-grad degree	Foreign-born	5Married	Republican	No
931	3	Female	Arizona	47	140000	4College grad	US-born	5Married	Republican	Yes
932	3	Female	Arizona	68	25000	2High school grad	US-born	5Married	Republican	Yes
933	3	Male	Arizona	32	75000	4College grad	US-born	1Never married	Prefer not to disclose	No
934	3	Female	Arizona	31	0	3Some college	US-born	1Never married	Prefer not to disclose	No
935	3	Female	Arizona	27	14000	2High school grad	US-born	1Never married	Republican	No
936	3	Female	Arizona	67	35000	2High school grad	US-born	3Divorced	Independent	No
937	3	Female	Arizona	52	14000	2High school grad	US-born	2Widowed	Republican	Yes
938	3	Female	Arizona	62	19450	1Less than a high school grad	US-born	2Widowed	Republican	Yes
939	3	Female	Arizona	57	125000	3Some college	US-born	5Married	Independent	Yes
940	3	Male	Arizona	52	40000	3Some college	US-born	3Divorced	Republican	Yes
941	3	Female	Arizona	58	49000	4College grad	US-born	5Married	Democrat	Yes
942	3	Male	Arizona	26	63000	4College grad	US-born	1Never married	Independent	Yes
943	3	Female	Arizona	68	125000	5Post-grad degree	US-born	5Married	Democrat	Yes
944	3	Female	Arizona	63	48000	4College grad	US-born	5Married	Republican	Yes
945	3	Female	Arizona	46	75000	4College grad	US-born	3Divorced	Democrat	Yes
946	3	Female	Arizona	61	117000	3Some college	US-born	5Married	Republican	Yes
947	3	Male	Arizona	29	55000	2High school grad	US-born	5Married	Independent	Yes
948	3	Female	Arizona	34	90000	5Post-grad degree	Foreign-born	5Married	Prefer not to disclose	No
949	3	Male	Arizona	29	125000	4College grad	US-born	1Never married	Democrat	Yes
950	3	Male	Arizona	42	150000	4College grad	US-born	5Married	Democrat	Yes
951	3	Male	Arizona	45	98000	4College grad	US-born	1Never married	Independent	Yes
952	3	Female	Arizona	58	42000	3Some college	US-born	3Divorced	Democrat	No
953	3	Female	Arizona	35	25000	3Some college	US-born	1Never married	Prefer not to disclose	Yes
954	3	Female	Arizona	49	130000	3Some college	US-born	5Married	Prefer not to disclose	Yes
955	3	Female	Arizona	23	40000	4College grad	Foreign-born	1Never married	Prefer not to disclose	No
956	3	Male	Arizona	57	12000	3Some college	US-born	1Never married	Democrat	Yes
957	3	Female	Arizona	41	30000	3Some college	US-born	1Never married	Independent	No
958	3	Male	Arizona	19	0	2High school grad	US-born	1Never married	Prefer not to disclose	Yes
959	3	Female	Arizona	63	70000	5Post-grad degree	US-born	5Married	Democrat	Yes
960	3	Female	Arizona	40	150000	4College grad	Foreign-born	5Married	Democrat	Yes
961	3	Female	Arizona	59	30000	3Some college	US-born	3Divorced	Democrat	Yes
962	3	Female	Arizona	60	20000	3Some college	US-born	3Divorced	Independent	Yes
963	3	Female	Arizona	50	120000	4College grad	US-born	5Married	Independent	Yes
964	3	Male	Arizona	50	40000	4College grad	US-born	1Never married	Prefer not to disclose	Yes
965	3	Male	Arizona	76	15000	3Some college	US-born	2Widowed	Democrat	Yes
966	3	Female	Arizona	64	40000	4College grad	US-born	3Divorced	Independent	Yes
967	3	Male	Arizona	51	225000	4College grad	US-born	5Married	Democrat	Yes
968	3	Female	Arizona	55	10000	2High school grad	US-born	5Married	Republican	Yes
969	3	Male	Arizona	40	68500	3Some college	US-born	1Never married	Independent	Yes
970	3	Female	Arizona	29	95000	4College grad	US-born	5Married	Independent	Yes
971	3	Male	Arizona	68	39000	3Some college	US-born	3Divorced	Democrat	Yes
972	3	Female	Arizona	51	11500	3Some college	US-born	4Separated	Independent	Yes
973	3	Female	Arizona	32	28000	3Some college	US-born	5Married	Democrat	Yes
974	3	Female	Arizona	77	24990	3Some college	US-born	5Married	Independent	No
975	3	Male	Arizona	41	20000	3Some college	US-born	1Never married	Prefer not to disclose	Yes
976	3	Male	Arizona	53	70000	4College grad	US-born	5Married	Democrat	No
977	3	Female	Arizona	48	23444	5Post-grad degree	US-born	1Never married	Independent	No
978	3	Female	Arizona	52	40000	3Some college	US-born	5Married	Democrat	Yes
979	3	Male	Arizona	70	16000	5Post-grad degree	US-born	1Never married	Independent	No
980	3	Female	Arizona	55	19000	2High school grad	US-born	3Divorced	Republican	No
981	3	Female	Arizona	63	100000	2High school grad	US-born	5Married	Democrat	Yes
982	3	Female	Arizona	59	17000	3Some college	US-born	1Never married	Democrat	No
983	3	Male	Arizona	59	39000	2High school grad	US-born	5Married	Republican	No
984	3	Female	Arizona	19	30000	4College grad	US-born	5Married	Independent	Yes
985	3	Female	Arizona	43	30000	3Some college	US-born	5Married	Prefer not to disclose	No
986	3	Female	Arizona	72	11000	3Some college	US-born	3Divorced	Independent	No
987	3	Female	Arizona	60	87000	3Some college	US-born	5Married	Republican	Yes
988	3	Male	Arizona	57	140000	3Some college	US-born	5Married	Republican	Yes
989	3	Female	Arizona	53	125000	5Post-grad degree	US-born	3Divorced	Democrat	No
990	3	Female	Arizona	59	50000	4College grad	US-born	3Divorced	Democrat	No
991	3	Male	Arizona	68	52000	4College grad	US-born	2Widowed	Republican	No
992	3	Male	Arizona	20	10000	3Some college	US-born	1Never married	Independent	No
993	3	Female	Arizona	29	15000	2High school grad	US-born	5Married	Prefer not to disclose	Yes
994	3	Female	Arizona	33	130000	4College grad	US-born	5Married	Republican	No
995	3	Female	Arizona	67	14000	5Post-grad degree	US-born	1Never married	Democrat	No
996	3	Female	Arizona	33	140000	5Post-grad degree	US-born	5Married	Republican	No
997	3	Female	Arizona	56	31000	3Some college	US-born	5Married	Independent	Yes
998	3	Female	Arizona	25	54000	2High school grad	US-born	5Married	Democrat	Yes
999	3	Female	Arizona	40	30000	1Less than a high school grad	Foreign-born	4Separated	Republican	No
1000	3	Female	Arizona	39	72000	4College grad	US-born	1Never married	Democrat	Yes
1001	3	Male	Arizona	38	45000	2High school grad	US-born	1Never married	Democrat	No
1002	3	Female	Arizona	59	25000	3Some college	US-born	3Divorced	Democrat	Yes
1003	3	Female	Arizona	25	23000	4College grad	US-born	1Never married	Democrat	Yes
1004	3	Male	Arizona	30	50000	4College grad	US-born	1Never married	Republican	Yes
1005	3	Female	Arizona	56	35000	4College grad	US-born	1Never married	Democrat	Yes
1006	3	Female	Arizona	37	65000	3Some college	US-born	5Married	Democrat	No
1007	3	Male	Arizona	45	134000	4College grad	US-born	5Married	Republican	No
1008	3	Female	Arizona	48	45000	2High school grad	US-born	5Married	Republican	No
1009	3	Female	Arizona	31	55000	4College grad	US-born	5Married	Democrat	No
1010	3	Female	Arizona	40	100000	4College grad	US-born	5Married	Republican	No
1011	3	Male	Arizona	72	250000	4College grad	US-born	1Never married	Democrat	Yes
1012	3	Female	Arizona	77	135000	4College grad	US-born	5Married	Republican	Yes
1013	3	Male	Arizona	69	60000	5Post-grad degree	US-born	5Married	Democrat	Yes
1014	3	Female	Arizona	56	15000	3Some college	US-born	2Widowed	Republican	No
1015	3	Male	Arizona	41	37500	3Some college	US-born	1Never married	Independent	Yes
1016	3	Male	Arizona	18	25000	2High school grad	US-born	1Never married	Democrat	Yes
1017	3	Male	Arizona	44	55000	3Some college	US-born	5Married	Republican	No
1018	3	Female	Arizona	26	5000	2High school grad	US-born	1Never married	Independent	Yes
1019	3	Female	Arizona	45	32000	2High school grad	Foreign-born	5Married	Prefer not to disclose	No
1020	3	Female	Arizona	19	12000	3Some college	US-born	1Never married	Independent	Yes
1021	3	Female	Arizona	59		2High school grad	US-born	3Divorced	Republican	No
1022	3	Female	Arizona	32	70000	2High school grad	US-born	5Married	Independent	No
1023	3	Female	Arizona	49	20000	2High school grad	US-born	1Never married	Prefer not to disclose	No
1024	3	Female	Arizona	69	27000	2High school grad	US-born	2Widowed	Democrat	Yes
1025	3	Female	Arizona	43	20000	4College grad	US-born	3Divorced	Democrat	Yes
1026	3	Male	Arizona	62	55000	5Post-grad degree	US-born	5Married	Independent	Yes
1027	3	Female	Arizona	49	80000	4College grad	US-born	4Separated	Republican	No
1028	3	Female	Arizona	50	99000	5Post-grad degree	US-born	5Married	Democrat	Yes
1029	3	Male	Arizona	53	151000	3Some college	US-born	5Married	Republican	No
1030	3	Male	Arizona	30	69000	4College grad	US-born	1Never married	Republican	No
1031	3	Female	Arizona	36	25000	3Some college	US-born	3Divorced	Democrat	Yes
1032	3	Male	Arizona	43	110000	4College grad	US-born	5Married	Republican	Yes
1033	3	Female	Arizona	70	65000	2High school grad	US-born	5Married	Republican	Yes
1034	3	Female	Arizona	30	100000	4College grad	US-born	5Married	Independent	Yes
1035	3	Male	Arizona	68	25000	5Post-grad degree	US-born	3Divorced	Democrat	Yes
1036	3	Female	Arizona	47	120000	4College grad	US-born	1Never married	Independent	No
1037	3	Male	Arizona	68	100000	4College grad	US-born	5Married	Republican	No
1038	3	Female	Arizona	52	30000	3Some college	US-born	5Married	Prefer not to disclose	Yes
1039	3	Female	Arizona	40	42000	3Some college	Foreign-born	5Married	Democrat	Yes
1040	3	Female	Arizona	24	35000	4College grad	US-born	1Never married	Democrat	Yes
1041	3	Male	Arizona	57	40000	2High school grad	US-born	3Divorced	Independent	Yes
1042	3	Male	Arizona	44	90000	3Some college	US-born	5Married	Democrat	Yes
1043	3	Male	Arizona	57	80000	4College grad	US-born	5Married	Democrat	Yes
1044	3	Female	Arizona	77	38000	3Some college	US-born	3Divorced	Republican	Yes
1045	3	Female	Arizona	61	39000	4College grad	US-born	1Never married	Democrat	Yes
1046	3	Female	Arizona	58	150000	5Post-grad degree	US-born	5Married	Republican	Yes
1047	3	Female	Arizona	40	130000	5Post-grad degree	US-born	5Married	Democrat	Yes
1048	3	Male	Arizona	34	100000	5Post-grad degree	Foreign-born	5Married	Independent	Yes
1049	3	Female	Arizona	62	59000	5Post-grad degree	Foreign-born	3Divorced	Independent	No
1050	3	Male	Arizona	58	52000	4College grad	US-born	5Married	Independent	No
1051	3	Female	Arizona	33	105000	4College grad	US-born	5Married	Independent	No
1052	3	Female	Arizona	40	100000	5Post-grad degree	US-born	5Married	Democrat	Yes
1053	3	Male	Arizona	30	70000	4College grad	Foreign-born	5Married	Independent	Yes
1054	3	Female	Arizona	49	70000	3Some college	US-born	5Married	Republican	Yes
1055	3	Female	Arizona	69	34000	5Post-grad degree	US-born	1Never married	Independent	Yes
1056	3	Female	Arizona	19	40000	3Some college	US-born	1Never married	Democrat	Yes
1057	3	Male	Arizona	64	75000	4College grad	US-born	5Married	Republican	No
1058	3	Female	Arizona	21	50000	2High school grad	US-born	1Never married	Republican	No
1059	3	Male	Arizona	72	27000	3Some college	US-born	5Married	Republican	No
1060	3	Female	Arizona	32	35000	2High school grad	US-born	5Married	Republican	Yes
1061	3	Male	Arizona	43	65000	4College grad	US-born	1Never married	Prefer not to disclose	Yes
1062	3	Female	Arizona	25	99000	4College grad	Foreign-born	1Never married	Prefer not to disclose	Yes
1063	3	Female	Arizona	32	90000	5Post-grad degree	Foreign-born	1Never married	Independent	No
1064	3	Female	Arizona	41	150000	5Post-grad degree	US-born	5Married	Democrat	Yes
1065	3	Female	Arizona	34	15000	1Less than a high school grad	US-born	1Never married	Independent	Yes
1066	3	Female	Arizona	30	24000	3Some college	US-born	1Never married	Democrat	Yes
1067	3	Female	Arizona	72	125000	4College grad	US-born	5Married	Prefer not to disclose	Yes
1068	3	Female	Arizona	50	140000	3Some college	US-born	3Divorced	Independent	No
1069	3	Female	Arizona	21	29000	3Some college	US-born	1Never married	Independent	Yes
1070	3	Female	Arizona	59	27000	2High school grad	US-born	3Divorced	Independent	Yes
1071	3	Male	Arizona	26	30000	3Some college	US-born	1Never married	Democrat	Yes
1072	3	Female	Arizona	20	20000	4College grad	US-born	1Never married	Democrat	Yes
1073	3	Female	Arizona	56	125000	5Post-grad degree	US-born	5Married	Republican	Yes
1074	3	Female	Arizona	32	48555	2High school grad	US-born	1Never married	Democrat	No
1075	3	Male	Arizona	43	40000	4College grad	US-born	1Never married	Independent	No
1076	3	Female	Arizona	65	16000	4College grad	US-born	2Widowed	Republican	Yes
1077	3	Female	Arizona	19	24000	3Some college	US-born	4Separated	Democrat	Yes
1078	3	Female	Arizona	21	14000	2High school grad	Foreign-born	1Never married	Independent	Yes
1079	3	Female	Arizona	50	50000	4College grad	US-born	5Married	Prefer not to disclose	No
1080	3	Female	Arizona	40	50000	4College grad	US-born	3Divorced	Prefer not to disclose	No
1081	3	Male	Arizona	56	50000	4College grad	US-born	1Never married	Democrat	Yes
1082	3	Female	Arizona	84	30000	4College grad	US-born	2Widowed	Democrat	Yes
1083	3	Female	Arizona	44	27500	3Some college	US-born	3Divorced	Democrat	Yes
1084	3	Male	Arizona	50		3Some college	US-born	5Married	Democrat	Yes
1085	3	Female	Arizona	55	125000	4College grad	US-born	5Married	Independent	No
1086	3	Female	Arizona	40	35000	2High school grad	US-born	1Never married	Democrat	Yes
1087	3	Female	Arizona	54	65000	5Post-grad degree	US-born	5Married	Democrat	Yes
1088	3	Male	Arizona	45	33000	2High school grad	US-born	1Never married	Republican	No
1089	3	Female	Arizona	59	100000	5Post-grad degree	US-born	2Widowed	Republican	No
1090	3	Female	Arizona	55	40000	5Post-grad degree	Foreign-born	3Divorced	Prefer not to disclose	Yes
1091	3	Female	Arizona	69	50000	4College grad	US-born	5Married	Independent	Yes
1092	3	Female	Arizona	33	50000	2High school grad	US-born	5Married	Democrat	Yes
1093	3	Female	Arizona	67	27000	3Some college	US-born	5Married	Republican	No
1094	3	Female	Arizona	62	50000	4College grad	US-born	5Married	Republican	Yes
1095	3	Female	Arizona	44	14500	4College grad	US-born	4Separated	Republican	Yes
1096	3	Female	Arizona	21	40000	4College grad	US-born	1Never married	Republican	No
1097	3	Female	Arizona	54	12000	3Some college	US-born	3Divorced	Democrat	Yes
1098	3	Female	Arizona	55	29000	4College grad	US-born	2Widowed	Democrat	Yes
1099	3	Male	Arizona	22	32000	3Some college	US-born	5Married	Independent	Yes
1100	3	Female	Arizona	21	9000	3Some college	US-born	1Never married	Prefer not to disclose	Yes
1101	3	Female	Arizona	68	139000	4College grad	US-born	5Married	Republican	No
1102	3	Male	Arizona	77	35000	3Some college	US-born	5Married	Independent	Yes
1103	3	Female	Arizona	62	35000	2High school grad	US-born	2Widowed	Democrat	Yes
1104	3	Male	Arizona	66	65000	4College grad	US-born	5Married	Democrat	Yes
1105	3	Female	Arizona	32	9300	1Less than a high school grad	US-born	1Never married	Democrat	No
1106	3	Female	Arizona	69	19000	3Some college	US-born	3Divorced	Democrat	Yes
1107	3	Female	Arizona	34	56000	3Some college	US-born	5Married	Prefer not to disclose	Yes
1108	3	Male	Arizona	23	50000	4College grad	US-born	1Never married	Democrat	Yes
1109	3	Female	Arizona	34	35000	3Some college	US-born	1Never married	Independent	Yes
1110	3	Male	Arizona	28	32000	3Some college	US-born	1Never married	Democrat	Yes
1111	3	Female	Arizona	44	50990	4College grad	US-born	5Married	Democrat	Yes
1112	3	Female	Arizona	55	12000	2High school grad	US-born	5Married	Prefer not to disclose	No
1113	3	Female	Arizona	58	75000	2High school grad	US-born	5Married	Republican	No
1114	3	Female	Arizona	37	125000	4College grad	US-born	5Married	Republican	No
1115	3	Female	Arizona	22	40000	3Some college	US-born	5Married	Independent	Yes
1116	3	Female	Arizona	32	100000	5Post-grad degree	US-born	5Married	Democrat	Yes
1117	3	Female	Arizona	64	63000	3Some college	US-born	5Married	Democrat	Yes
1118	3	Female	Arizona	35	0	1Less than a high school grad	US-born	2Widowed	Prefer not to disclose	No
1119	3	Male	Arizona	53	72000	2High school grad	US-born	5Married	Republican	No
1120	3	Female	Arizona	54	25000	3Some college	US-born	2Widowed	Independent	Yes
1121	3	Male	Arizona	42	98000	4College grad	US-born	5Married	Democrat	Yes
1122	3	Female	Arizona	61	65000	4College grad	US-born	5Married	Prefer not to disclose	Yes
1123	3	Female	Arizona	45	18000	3Some college	US-born	1Never married	Prefer not to disclose	Yes
1124	3	Male	Arizona	45	150000	5Post-grad degree	US-born	5Married	Independent	Yes
1125	3	Female	Arizona	62	34999	4College grad	US-born	3Divorced	Democrat	Yes
1126	3	Female	Arizona	25	35000	4College grad	US-born	1Never married	Republican	Yes
1127	3	Female	Arizona	76	97000	3Some college	US-born	5Married	Democrat	Yes
1128	3	Female	Arizona	69	37500	4College grad	US-born	3Divorced	Democrat	Yes
1129	3	Female	Arizona	79	62000	3Some college	US-born	3Divorced	Democrat	Yes
1130	3	Female	Arizona	20	90000	3Some college	US-born	1Never married	Democrat	Yes
1131	3	Male	Arizona	38	95000	5Post-grad degree	US-born	5Married	Republican	Yes
1132	3	Female	Arizona	33	70000	3Some college	US-born	1Never married	Democrat	No
1133	3	Male	Arizona	43	100000	3Some college	US-born	3Divorced	Independent	No
1134	3	Female	Arizona	62	35000	2High school grad	US-born	3Divorced	Independent	Yes
1135	3	Male	Arizona	67	160000	4College grad	US-born	5Married	Republican	Yes
1136	3	Male	Arizona	52	57000	2High school grad	US-born	3Divorced	Republican	No
1137	3	Female	Arizona	55	95000	2High school grad	US-born	5Married	Republican	No
1138	3	Female	Arizona	33	121000	4College grad	US-born	5Married	Republican	Yes
1139	3	Female	Arizona	37	60000	2High school grad	US-born	5Married	Prefer not to disclose	No
1140	3	Female	Arizona	58	60000	2High school grad	US-born	5Married	Republican	No
1141	3	Male	Arizona	55	50000	3Some college	US-born	3Divorced	Independent	No
1142	3	Male	Arizona	75	72000	4College grad	US-born	5Married	Republican	No
1143	3	Male	Arizona	37	0	3Some college	Foreign-born	5Married	Republican	No
1144	3	Male	Arizona	50	130000	4College grad	US-born	5Married	Republican	No
1145	3	Male	Arizona	50	60000	3Some college	US-born	5Married	Democrat	Yes
1146	3	Male	Arizona	76	44000	3Some college	US-born	5Married	Republican	Yes
1147	3	Male	Arizona	76	53000	4College grad	US-born	5Married	Democrat	Yes
1148	3	Male	Arizona	73	100000	4College grad	US-born	5Married	Republican	No
1149	3	Male	Arizona	46	96000	5Post-grad degree	US-born	1Never married	Democrat	No
1150	3	Male	Arizona	86	95000	4College grad	US-born	5Married	Republican	No
1151	3	Male	Arizona	36	75000	2High school grad	US-born	5Married	Republican	Yes
1152	3	Male	Arizona	34	140000	4College grad	US-born	1Never married	Democrat	Yes
1153	3	Male	Arizona	34	85000	4College grad	US-born	1Never married	Independent	Yes
1154	3	Male	Arizona	26	14500	3Some college	US-born	3Divorced	Democrat	Yes
1155	3	Male	Arizona	60	27000	3Some college	US-born	5Married	Independent	Yes
1156	3	Male	Arizona	38	85000	2High school grad	US-born	5Married	Democrat	Yes
1157	3	Male	Arizona	59	100000	5Post-grad degree	US-born	1Never married	Independent	Yes
1158	3	Male	Arizona	57	35000	2High school grad	US-born	1Never married	Independent	Yes
1159	3	Male	Arizona	28	75000	5Post-grad degree	US-born	5Married	Independent	Yes
1160	3	Male	Arizona	41	120000	4College grad	US-born	3Divorced	Republican	No
1161	3	Male	Arizona	41	136000	5Post-grad degree	US-born	5Married	Democrat	No
1162	3	Male	Arizona	70	85000	3Some college	US-born	5Married	Republican	No
1163	3	Male	Arizona	51		5Post-grad degree	US-born	5Married	Prefer not to disclose	Yes
1164	3	Male	Arizona	55	20000	2High school grad	US-born	5Married	Democrat	Yes
1165	3	Male	Arizona	22	32000	2High school grad	US-born	1Never married	Democrat	Yes
1166	3	Male	Arizona	69	35000	3Some college	US-born	1Never married	Independent	Yes
1167	3	Male	Arizona	54	105000	3Some college	US-born	1Never married	Independent	No
1168	3	Male	Arizona	34	35000	5Post-grad degree	US-born	1Never married	Democrat	Yes
1169	3	Male	Arizona	22	50000	2High school grad	US-born	1Never married	Democrat	No
1170	3	Male	Arizona	49	22000	4College grad	US-born	3Divorced	Independent	Yes
1171	3	Male	Arizona	18	0	3Some college	US-born	1Never married	Prefer not to disclose	No
1172	3	Male	Arizona	48	110000	4College grad	US-born	5Married	Democrat	Yes
1173	3	Male	Arizona	43	50000	2High school grad	US-born	1Never married	Independent	No
1174	3	Male	Arizona	60	75000	5Post-grad degree	US-born	5Married	Independent	Yes
1175	3	Male	Arizona	30	20000	2High school grad	US-born	1Never married	Independent	Yes
1176	3	Male	Arizona	36	100000	4College grad	US-born	5Married	Republican	No
1177	3	Male	Arizona	38	39000	2High school grad	US-born	4Separated	Prefer not to disclose	Yes
1178	3	Male	Arizona	32	60000	3Some college	US-born	5Married	Republican	Yes
1179	3	Male	Arizona	37	65000	3Some college	US-born	3Divorced	Independent	Yes
1180	3	Male	Arizona	57	32000	4College grad	US-born	5Married	Republican	No
1181	3	Male	Arizona	32	300000	5Post-grad degree	US-born	5Married	Democrat	Yes
1182	3	Male	Arizona	23	50000	3Some college	US-born	5Married	Republican	No
1183	3	Male	Arizona	39	67000	4College grad	US-born	5Married	Democrat	Yes
1184	3	Male	Arizona	45	12500	2High school grad	US-born	2Widowed	Democrat	Yes
1185	3	Male	Arizona	68	65000	3Some college	US-born	5Married	Independent	Yes
1186	3	Male	Arizona	58	32000	3Some college	US-born	1Never married	Republican	No
1187	3	Male	Arizona	69	95000	3Some college	US-born	5Married	Republican	Yes
1188	3	Male	Arizona	33	35000	3Some college	US-born	1Never married	Republican	Yes
1189	3	Male	Arizona	72	60000	2High school grad	US-born	5Married	Republican	No
1190	3	Male	Arizona	29	55000	3Some college	US-born	1Never married	Independent	Yes
1191	3	Male	Arizona	28	49500	5Post-grad degree	US-born	1Never married	Democrat	Yes
1192	3	Male	Arizona	22	180000	3Some college	US-born	1Never married	Democrat	Yes
1193	3	Male	Arizona	63		4College grad	US-born	1Never married	Prefer not to disclose	No
1194	3	Male	Arizona	32	120000	4College grad	US-born	1Never married	Republican	Yes
1195	3	Male	Arizona	35	98000	3Some college	US-born	5Married	Independent	No
1196	3	Male	Arizona	73	40000	3Some college	US-born	5Married	Republican	Yes
1197	3	Male	Arizona	63	35000	3Some college	US-born	5Married	Democrat	Yes
1198	3	Male	Arizona	36	30000	3Some college	US-born	1Never married	Democrat	Yes
1199	3	Male	Arizona	23	50000	3Some college	US-born	1Never married	Independent	Yes
1200	3	Male	Arizona	50	140000	5Post-grad degree	US-born	5Married	Independent	Yes
1201	3	Male	Arizona	71	50000	5Post-grad degree	US-born	1Never married	Democrat	No
1202	3	Male	Arizona	33	66000	4College grad	US-born	1Never married	Democrat	Yes
1203	3	Male	Arizona	25	30000	2High school grad	US-born	1Never married	Prefer not to disclose	No
1204	3	Male	Arizona	37	34500	2High school grad	US-born	1Never married	Republican	Yes
1205	3	Male	Arizona	29	60000	5Post-grad degree	US-born	1Never married	Democrat	Yes
1206	3	Male	Arizona	56	13080	3Some college	US-born	3Divorced	Democrat	Yes
1207	3	Male	Arizona	24	35000	4College grad	US-born	5Married	Democrat	Yes
1208	3	Male	Arizona	19	0	2High school grad	US-born	1Never married	Prefer not to disclose	No
1209	3	Male	Arizona	36	150000	4College grad	US-born	5Married	Democrat	Yes
1210	3	Male	Arizona	37	8000	2High school grad	US-born	2Widowed	Prefer not to disclose	Yes
1211	3	Male	Arizona	99	14000	2High school grad	US-born	5Married	Prefer not to disclose	No
1212	3	Male	Arizona	29	40000	4College grad	US-born	1Never married	Independent	Yes
1213	3	Male	Arizona	39	7700	3Some college	US-born	1Never married	Democrat	Yes
1214	3	Male	Arizona	25	30000	2High school grad	US-born	1Never married	Prefer not to disclose	Yes
1215	3	Male	Arizona	57	60000	3Some college	US-born	1Never married	Independent	Yes
1216	3	Male	Arizona	40	175999	3Some college	US-born	3Divorced	Republican	Yes
1217	3	Male	Arizona	39		3Some college	US-born	1Never married	Prefer not to disclose	No
1218	3	Male	Arizona	29	50000	2High school grad	US-born	1Never married	Democrat	Yes
1219	3	Male	Arizona	60	85000	5Post-grad degree	US-born	5Married	Independent	No
1220	3	Male	Arizona	38	12000	3Some college	US-born	1Never married	Independent	No
1221	3	Male	Arizona	57	65600	4College grad	US-born	1Never married	Republican	No
1222	3	Male	Arizona	59	12000	2High school grad	US-born	3Divorced	Prefer not to disclose	No
1223	3	Male	Arizona	45	47000	2High school grad	US-born	1Never married	Independent	Yes
1224	3	Male	Arizona	35	85000	5Post-grad degree	US-born	5Married	Democrat	Yes
1225	3	Male	Arizona	28	0	3Some college	US-born	1Never married	Independent	No
1226	3	Male	Arizona	28	30000	4College grad	US-born	1Never married	Independent	No
1227	3	Male	Arizona	58	50000	2High school grad	US-born	5Married	Democrat	Yes
1228	3	Male	Arizona	41	80000	3Some college	US-born	5Married	Democrat	Yes
1229	3	Male	Arizona	66	49000	4College grad	US-born	5Married	Independent	Yes
1230	3	Male	Arizona	62	150000	4College grad	US-born	5Married	Independent	No
1231	1	Female	New Mexico	40	13000	3Some college	US-born	3Divorced	Independent	No
1232	1	Female	New Mexico	36	35000	3Some college	US-born	5Married	Democrat	No
1233	1	Female	New Mexico	45	28000	3Some college	US-born	5Married	Democrat	Yes
1234	1	Male	New Mexico	73	35000	3Some college	US-born	5Married	Democrat	No
1235	1	Male	New Mexico	54	24000	3Some college	US-born	5Married	Democrat	Yes
1236	1	Male	New Mexico	30	119000	5Post-grad degree	US-born	5Married	Independent	Yes
1237	1	Female	New Mexico	52	42000	2High school grad	US-born	3Divorced	Republican	No
1238	1	Male	New Mexico	60	16123	2High school grad	US-born	1Never married	Republican	No
1239	1	Male	New Mexico	65	26000	2High school grad	US-born	5Married	Independent	No
1240	1	Female	New Mexico	75	25000	5Post-grad degree	US-born	3Divorced	Democrat	Yes
1241	1	Female	New Mexico	56	24999	3Some college	US-born	3Divorced	Republican	Yes
1242	1	Male	New Mexico	76	300000	4College grad	US-born	5Married	Independent	No
1243	1	Male	New Mexico	48	45000	3Some college	US-born	4Separated	Republican	Yes
1244	1	Female	New Mexico	24	45000	4College grad	US-born	1Never married	Republican	No
1245	1	Male	New Mexico	36	40000	4College grad	US-born	1Never married	Democrat	Yes
1246	1	Female	New Mexico	28	0	5Post-grad degree	US-born	3Divorced	Independent	Yes
1247	1	Female	New Mexico	29	39000	2High school grad	US-born	1Never married	Prefer not to disclose	Yes
1248	1	Female	New Mexico	36	22000	4College grad	US-born	3Divorced	Independent	Yes
1249	1	Male	New Mexico	31	29000	2High school grad	US-born	1Never married	Prefer not to disclose	No
1250	1	Male	New Mexico	31	50000	3Some college	US-born	3Divorced	Republican	No
1251	1	Male	New Mexico	58	10000	3Some college	US-born	3Divorced	Republican	No
1252	1	Male	New Mexico	37	11000	2High school grad	US-born	1Never married	Republican	Yes
1253	1	Female	New Mexico	77	12000	3Some college	US-born	4Separated	Independent	Yes
1254	1	Female	New Mexico	53	25000	5Post-grad degree	US-born	2Widowed	Democrat	No
1255	1	Female	New Mexico	70	90000	3Some college	US-born	5Married	Republican	No
1256	1	Female	New Mexico	59	24500	3Some college	US-born	1Never married	Republican	No
1257	1	Female	New Mexico	20	20000	3Some college	US-born	1Never married	Democrat	Yes
1258	1	Female	New Mexico	61	12000	2High school grad	US-born	2Widowed	Republican	No
1259	1	Male	New Mexico	76	25000	3Some college	US-born	3Divorced	Republican	No
1260	1	Male	New Mexico	36	29000	3Some college	US-born	5Married	Independent	No
1261	1	Female	New Mexico	41	65000	5Post-grad degree	US-born	5Married	Democrat	Yes
1262	1	Male	New Mexico	27	90000	5Post-grad degree	US-born	1Never married	Democrat	Yes
1263	1	Male	New Mexico	50	65000	3Some college	US-born	5Married	Republican	No
1264	1	Female	New Mexico	21	45000	4College grad	US-born	1Never married	Independent	Yes
1265	1	Male	New Mexico	25	100000	3Some college	US-born	1Never married	Democrat	No
1266	1	Female	New Mexico	19	10000	3Some college	US-born	1Never married	Independent	No
1267	1	Female	New Mexico	30	63000	3Some college	US-born	5Married	Democrat	No
1268	1	Male	New Mexico	73	165000	5Post-grad degree	US-born	5Married	Democrat	No
1269	1	Female	New Mexico	22	40000	3Some college	US-born	1Never married	Independent	Yes
1270	1	Female	New Mexico	51	59000	4College grad	US-born	5Married	Independent	No
1271	1	Female	New Mexico	67	40000	2High school grad	US-born	5Married	Democrat	Yes
1272	1	Female	New Mexico	75	15000	5Post-grad degree	US-born	1Never married	Democrat	Yes
1273	1	Female	New Mexico	34	35000	3Some college	US-born	4Separated	Independent	Yes
1274	1	Female	New Mexico	37	20000	4College grad	US-born	1Never married	Independent	Yes
1275	1	Male	New Mexico	58	19000	3Some college	US-born	5Married	Republican	Yes
1276	1	Male	New Mexico	51	95000	3Some college	US-born	5Married	Republican	No
1277	1	Female	New Mexico	51	52000	2High school grad	US-born	5Married	Prefer not to disclose	No
1278	1	Female	New Mexico	61	25500	5Post-grad degree	US-born	3Divorced	Democrat	Yes
1279	1	Female	New Mexico	56	99000	3Some college	US-born	5Married	Democrat	Yes
1280	1	Male	New Mexico	64	142000	4College grad	US-born	5Married	Independent	No
1281	1	Female	New Mexico	68	50000	3Some college	US-born	5Married	Republican	Yes
1282	1	Male	New Mexico	52	40000	1Less than a high school grad	Foreign-born	1Never married	Republican	No
1283	1	Male	New Mexico	22	24000	3Some college	US-born	1Never married	Democrat	Yes
1284	1	Male	New Mexico	21	29999	3Some college	US-born	1Never married	Republican	Yes
1285	1	Female	New Mexico	33	92500	2High school grad	US-born	5Married	Prefer not to disclose	No
1286	1	Male	New Mexico	39	64500	3Some college	US-born	1Never married	Democrat	Yes
1287	1	Female	New Mexico	73	83000	5Post-grad degree	US-born	5Married	Democrat	Yes
1288	1	Female	New Mexico	26	65000	3Some college	US-born	1Never married	Republican	Yes
1289	1	Female	New Mexico	71	8000	3Some college	US-born	1Never married	Democrat	Yes
1290	1	Female	New Mexico	53	25500	4College grad	US-born	3Divorced	Republican	No
1291	1	Female	New Mexico	63	15000	2High school grad	US-born	2Widowed	Prefer not to disclose	No
1292	1	Female	New Mexico	62	79000	2High school grad	US-born	5Married	Republican	No
1293	1	Male	New Mexico	57	15000	2High school grad	US-born	5Married	Democrat	Yes
1294	1	Male	New Mexico	70	40000	4College grad	US-born	5Married	Republican	No
1295	1	Male	New Mexico	36	140000	4College grad	US-born	5Married	Republican	Yes
1296	1	Female	New Mexico	25	17000	3Some college	US-born	1Never married	Democrat	Yes
1297	1	Female	New Mexico	19	0	4College grad	US-born	1Never married	Prefer not to disclose	Yes
1298	1	Female	New Mexico	27	25000	4College grad	US-born	1Never married	Democrat	Yes
1299	1	Female	New Mexico	25	35000	4College grad	US-born	1Never married	Republican	No
1300	1	Male	New Mexico	26	40000	4College grad	US-born	1Never married	Independent	No
1301	1	Female	New Mexico	30	130000	4College grad	US-born	1Never married	Republican	Yes
1302	1	Female	New Mexico	57	14000	3Some college	US-born	3Divorced	Democrat	No
1303	1	Female	New Mexico	20	4000	3Some college	Foreign-born	1Never married	Democrat	Yes
1304	1	Male	New Mexico	55	35000	2High school grad	US-born	1Never married	Democrat	Yes
1305	1	Male	New Mexico	68	29000	4College grad	US-born	4Separated	Independent	No
1306	1	Male	New Mexico	73	25000	3Some college	US-born	5Married	Independent	Yes
1307	1	Female	New Mexico	32	14000	4College grad	US-born	1Never married	Independent	Yes
1308	1	Male	New Mexico	53	125000	2High school grad	US-born	5Married	Republican	No
1309	1	Female	New Mexico	67	100000	5Post-grad degree	US-born	5Married	Republican	No
1310	1	Male	New Mexico	59	240000	4College grad	US-born	5Married	Independent	Yes
1311	1	Male	New Mexico	47	29000	4College grad	US-born	1Never married	Independent	No
1312	1	Female	New Mexico	75	100000	4College grad	US-born	2Widowed	Democrat	Yes
1313	1	Female	New Mexico	35	42000	3Some college	US-born	2Widowed	Democrat	Yes
1314	1	Female	New Mexico	38	5000	1Less than a high school grad	US-born	4Separated	Democrat	Yes
1315	1	Female	New Mexico	54	69000	4College grad	US-born	5Married	Democrat	Yes
1316	1	Female	New Mexico	58	75000	3Some college	US-born	5Married	Independent	No
1317	1	Male	New Mexico	72	80000	4College grad	US-born	5Married	Republican	Yes
1318	1	Male	New Mexico	46	80000	5Post-grad degree	Foreign-born	5Married	Democrat	Yes
1319	1	Male	New Mexico	60	42000	3Some college	US-born	3Divorced	Republican	No
1320	1	Female	New Mexico	53	170000	5Post-grad degree	US-born	5Married	Republican	Yes
1321	1	Female	New Mexico	34	20000	2High school grad	US-born	5Married	Democrat	No
1322	1	Female	New Mexico	42	80000	4College grad	US-born	5Married	Republican	No
1323	1	Female	New Mexico	60	67000	3Some college	US-born	1Never married	Democrat	Yes
1324	1	Male	New Mexico	74	67000	3Some college	US-born	5Married	Republican	No
1325	1	Female	New Mexico	45	4800	2High school grad	US-born	1Never married	Democrat	Yes
1326	1	Male	New Mexico	62	55000	4College grad	US-born	5Married	Democrat	Yes
1327	1	Female	New Mexico	39	22000	3Some college	US-born	1Never married	Independent	No
1328	1	Female	New Mexico	38	90000	4College grad	US-born	5Married	Republican	No
1329	1	Female	New Mexico	62	22000	3Some college	US-born	2Widowed	Prefer not to disclose	No
1330	1	Female	New Mexico	28	40000	3Some college	US-born	1Never married	Democrat	No
1331	1	Female	New Mexico	33	80000	5Post-grad degree	US-born	5Married	Independent	Yes
1332	1	Female	New Mexico	76	175000	5Post-grad degree	US-born	5Married	Republican	Yes
1333	1	Female	New Mexico	61	26000	3Some college	US-born	1Never married	Democrat	No
1334	1	Female	New Mexico	55	34000	4College grad	US-born	1Never married	Republican	Yes
1335	1	Female	New Mexico	27	90000	5Post-grad degree	Foreign-born	5Married	Republican	Yes
1336	1	Female	New Mexico	24	38000	4College grad	US-born	1Never married	Democrat	No
1337	1	Male	New Mexico	25	90000	3Some college	US-born	1Never married	Republican	Yes
1338	1	Male	New Mexico	55	0	4College grad	Foreign-born	5Married	Democrat	Yes
1339	1	Female	New Mexico	31	59999	2High school grad	US-born	1Never married	Prefer not to disclose	No
1340	1	Female	New Mexico	75	35000	3Some college	US-born	5Married	Republican	No
1341	1	Female	New Mexico	29	20000	3Some college	US-born	5Married	Democrat	Yes
1342	1	Male	New Mexico	47	30000	3Some college	US-born	1Never married	Prefer not to disclose	No
1343	1	Female	New Mexico	44	18000	5Post-grad degree	US-born	5Married	Prefer not to disclose	No
1344	1	Female	New Mexico	77	25000	3Some college	US-born	5Married	Democrat	Yes
1345	1	Female	New Mexico	47	36000	2High school grad	US-born	5Married	Democrat	Yes
1346	1	Female	New Mexico	54	130000	5Post-grad degree	US-born	5Married	Democrat	No
1347	1	Male	New Mexico	36	35000	2High school grad	US-born	1Never married	Democrat	Yes
1348	1	Female	New Mexico	49	45000	2High school grad	US-born	1Never married	Democrat	No
1349	1	Female	New Mexico	36	38000	3Some college	US-born	1Never married	Prefer not to disclose	No
1350	1	Female	New Mexico	56	54358	2High school grad	US-born	3Divorced	Independent	No
1351	1	Male	New Mexico	54	18500	3Some college	US-born	1Never married	Democrat	Yes
1352	1	Female	New Mexico	57	13000	4College grad	US-born	2Widowed	Democrat	Yes
1353	1	Female	New Mexico	59	75000	3Some college	US-born	5Married	Republican	No
1354	1	Female	New Mexico	34	10000	2High school grad	US-born	1Never married	Democrat	No
1355	1	Female	New Mexico	34	0	2High school grad	Foreign-born	5Married	Prefer not to disclose	No
1356	1	Male	New Mexico	54	27500	4College grad	US-born	1Never married	Democrat	Yes
1357	1	Female	New Mexico	44	80000	3Some college	US-born	5Married	Prefer not to disclose	Yes
1358	1	Female	New Mexico	57	54000	1Less than a high school grad	US-born	3Divorced	Democrat	Yes
1359	1	Female	New Mexico	47	50000	2High school grad	US-born	5Married	Republican	No
1360	1	Female	New Mexico	54	100000	4College grad	US-born	5Married	Democrat	No
1361	1	Female	New Mexico	58	13000	3Some college	US-born	4Separated	Independent	No
1362	1	Female	New Mexico	75	49999	3Some college	US-born	5Married	Democrat	No
1363	1	Male	New Mexico	55	55000	3Some college	US-born	3Divorced	Independent	No
1364	1	Male	New Mexico	20	30000	2High school grad	US-born	5Married	Independent	No
1365	1	Male	New Mexico	18	48000	2High school grad	US-born	1Never married	Democrat	Yes
1366	1	Female	New Mexico	39	13000	2High school grad	Foreign-born	1Never married	Prefer not to disclose	No
1367	1	Female	New Mexico	26	30000	2High school grad	US-born	5Married	Republican	No
1368	1	Female	New Mexico	56	12000	3Some college	US-born	3Divorced	Democrat	Yes
1369	1	Female	New Mexico	70	110000	3Some college	US-born	5Married	Independent	Yes
1370	1	Female	New Mexico	18	100000	1Less than a high school grad	US-born	1Never married	Democrat	Yes
1371	1	Female	New Mexico	25	80000	5Post-grad degree	Foreign-born	5Married	Democrat	Yes
1372	1	Male	New Mexico	70	47500	4College grad	US-born	1Never married	Independent	No
1373	1	Male	New Mexico	24	40000	2High school grad	US-born	1Never married	Independent	No
1374	1	Female	New Mexico	47	20000	2High school grad	US-born	1Never married	Democrat	No
1375	1	Female	New Mexico	54	48000	3Some college	Foreign-born	5Married	Democrat	Yes
1376	1	Female	New Mexico	35	10000	1Less than a high school grad	US-born	1Never married	Independent	Yes
1377	1	Female	New Mexico	82	50000	2High school grad	US-born	5Married	Republican	No
1378	1	Male	New Mexico	37	25000	4College grad	US-born	5Married	Independent	Yes
1379	1	Male	New Mexico	21	25000	3Some college	US-born	5Married	Democrat	Yes
1380	1	Female	New Mexico	29	75000	4College grad	US-born	5Married	Democrat	No
1381	1	Female	New Mexico	18	100000	2High school grad	US-born	1Never married	Prefer not to disclose	No
1382	1	Male	New Mexico	68	20000	3Some college	US-born	3Divorced	Republican	No
1383	1	Male	New Mexico	58	37000	3Some college	US-born	3Divorced	Independent	Yes
1384	1	Male	New Mexico	53	165000	5Post-grad degree	US-born	5Married	Republican	No
1385	1	Male	New Mexico	66	25000	3Some college	US-born	5Married	Democrat	Yes
1386	1	Male	New Mexico	19	15000	4College grad	US-born	4Separated	Independent	No
1387	1	Male	New Mexico	35	70000	4College grad	US-born	5Married	Republican	Yes
1388	1	Male	New Mexico	43	9396	3Some college	US-born	3Divorced	Prefer not to disclose	Yes
1389	1	Male	New Mexico	65	155000	4College grad	US-born	5Married	Democrat	No
1390	1	Female	New Mexico	25	105000	5Post-grad degree	US-born	1Never married	Democrat	No
1391	1	Female	New Mexico	68	69000	5Post-grad degree	US-born	5Married	Republican	Yes
1392	1	Female	New Mexico	32	0	4College grad	US-born	1Never married	Democrat	No
1393	1	Female	New Mexico	52	40000	2High school grad	US-born	3Divorced	Democrat	Yes
1394	1	Male	New Mexico	41	140000	3Some college	US-born	1Never married	Independent	No
1395	1	Male	New Mexico	67	14400	3Some college	US-born	1Never married	Prefer not to disclose	No
1396	1	Female	New Mexico	34	45000	4College grad	US-born	5Married	Republican	Yes
1397	1	Male	New Mexico	40	35000	3Some college	US-born	5Married	Democrat	Yes
1398	1	Female	New Mexico	42	75000	3Some college	US-born	5Married	Democrat	Yes
1399	1	Male	New Mexico	35	24000	2High school grad	Foreign-born	5Married	Independent	No
1400	1	Male	New Mexico	63	15000	3Some college	US-born	3Divorced	Republican	No
1401	1	Female	New Mexico	31	12000	3Some college	US-born	1Never married	Democrat	No
1402	1	Male	New Mexico	22	45000	3Some college	US-born	3Divorced	Democrat	Yes
1403	1	Male	New Mexico	42	100000	4College grad	US-born	5Married	Democrat	Yes
1404	1	Male	New Mexico	67	58000	5Post-grad degree	US-born	5Married	Independent	No
1405	1	Female	New Mexico	41	85000	4College grad	US-born	1Never married	Republican	No
1406	1	Male	New Mexico	24	24000	2High school grad	US-born	5Married	Republican	No
1407	1	Male	New Mexico	30	15000	1Less than a high school grad	US-born	1Never married	Democrat	Yes
1408	1	Female	New Mexico	62	89000	3Some college	US-born	3Divorced	Democrat	Yes
1409	1	Female	New Mexico	58	200000	4College grad	Foreign-born	5Married	Republican	No
1410	1	Female	New Mexico	70	100000	5Post-grad degree	US-born	5Married	Independent	No
1411	1	Female	New Mexico	66	25000	1Less than a high school grad	Foreign-born	5Married	Prefer not to disclose	No
1412	1	Female	New Mexico	23	36000	4College grad	US-born	5Married	Republican	No
1413	1	Female	New Mexico	55	39000	4College grad	US-born	3Divorced	Republican	No
1414	1	Female	New Mexico	58	16000	3Some college	US-born	3Divorced	Democrat	Yes
1415	1	Female	New Mexico	23	35000	3Some college	US-born	3Divorced	Independent	Yes
1416	1	Female	New Mexico	34	52000	2High school grad	US-born	5Married	Independent	Yes
1417	1	Female	New Mexico	43	72000	3Some college	US-born	5Married	Republican	Yes
1418	1	Female	New Mexico	25	60000	2High school grad	US-born	5Married	Independent	Yes
1419	1	Female	New Mexico	27	20000	2High school grad	US-born	1Never married	Democrat	Yes
1420	1	Female	New Mexico	29	5000	3Some college	US-born	1Never married	Democrat	No
1421	1	Female	New Mexico	25	16800	2High school grad	US-born	1Never married	Independent	No
1422	1	Male	New Mexico	23	39000	3Some college	US-born	5Married	Independent	Yes
1423	1	Male	New Mexico	20	80000	3Some college	US-born	5Married	Prefer not to disclose	No
1424	1	Female	New Mexico	62	17000	3Some college	US-born	3Divorced	Democrat	No
1425	1	Female	New Mexico	29	14000	2High school grad	US-born	5Married	Prefer not to disclose	No
1426	1	Male	New Mexico	28	10000	3Some college	US-born	1Never married	Republican	Yes
1427	1	Female	New Mexico	60	74000	3Some college	US-born	5Married	Democrat	Yes
1428	1	Female	New Mexico	18	49000	3Some college	US-born	1Never married	Republican	No
1429	1	Male	New Mexico	32	65000	4College grad	US-born	5Married	Republican	Yes
1430	1	Male	New Mexico	36	29000	3Some college	Foreign-born	5Married	Democrat	No
1431	1	Male	New Mexico	33	0	2High school grad	US-born	1Never married	Republican	Yes
1432	1	Male	New Mexico	30	87000	2High school grad	US-born	1Never married	Prefer not to disclose	No
1433	1	Male	New Mexico	33		2High school grad	US-born	1Never married	Republican	No
1434	1	Female	New Mexico	45	35000	3Some college	US-born	5Married	Independent	No
1435	1	Male	New Mexico	37	37000	2High school grad	US-born	5Married	Republican	Yes
1436	1	Female	New Mexico	30	0	1Less than a high school grad	US-born	1Never married	Prefer not to disclose	No
1437	1	Female	New Mexico	28	100000	4College grad	US-born	1Never married	Democrat	Yes
1438	1	Female	New Mexico	20	0	3Some college	US-born	1Never married	Independent	Yes
1439	1	Male	New Mexico	35	60000	3Some college	US-born	1Never married	Prefer not to disclose	No
1440	1	Male	New Mexico	34	50000	3Some college	US-born	5Married	Democrat	Yes
1441	1	Male	New Mexico	19	0	2High school grad	US-born	1Never married	Republican	No
1442	1	Female	New Mexico	51	25000	4College grad	US-born	1Never married	Democrat	Yes
1443	1	Male	New Mexico	42	18000	3Some college	US-born	1Never married	Democrat	Yes
1444	1	Female	New Mexico	27	25000	3Some college	US-born	1Never married	Independent	No
1445	1	Female	New Mexico	29	100000	3Some college	US-born	5Married	Independent	Yes
1446	1	Male	New Mexico	45	100000	5Post-grad degree	US-born	5Married	Republican	Yes
1447	1	Male	New Mexico	58	67000	3Some college	US-born	5Married	Republican	No
1448	1	Female	New Mexico	59	47500	4College grad	US-born	1Never married	Independent	No
1449	1	Female	New Mexico	69	150000	5Post-grad degree	US-born	5Married	Democrat	Yes
1450	1	Female	New Mexico	51	82000	5Post-grad degree	US-born	1Never married	Democrat	Yes
1451	1	Male	New Mexico	68	100000	3Some college	US-born	5Married	Republican	Yes
1452	1	Female	New Mexico	52	15500	4College grad	US-born	5Married	Prefer not to disclose	Yes
1453	1	Male	New Mexico	31	57000	3Some college	US-born	1Never married	Democrat	Yes
1454	1	Female	New Mexico	39	121000	3Some college	US-born	1Never married	Democrat	No
1455	1	Male	New Mexico	49	11000	3Some college	US-born	1Never married	Independent	No
1456	1	Female	New Mexico	21	25000	3Some college	US-born	1Never married	Independent	No
1457	1	Female	New Mexico	40	7000	2High school grad	US-born	1Never married	Democrat	No
1458	1	Female	New Mexico	21	11000	2High school grad	US-born	1Never married	Republican	Yes
1459	1	Male	New Mexico	24	24000	2High school grad	US-born	1Never married	Prefer not to disclose	No
1460	1	Male	New Mexico	36	40000	1Less than a high school grad	US-born	3Divorced	Republican	Yes
1461	1	Male	New Mexico	38	9372	2High school grad	US-born	1Never married	Prefer not to disclose	Yes
1462	1	Female	New Mexico	42	15000	2High school grad	US-born	1Never married	Democrat	Yes
1463	1	Female	New Mexico	35	78000	3Some college	US-born	1Never married	Democrat	Yes
1464	1	Female	New Mexico	59	55000	4College grad	US-born	1Never married	Prefer not to disclose	Yes
1465	1	Male	New Mexico	37	84000	4College grad	US-born	5Married	Democrat	Yes
1466	1	Male	New Mexico	18	0	2High school grad	US-born	1Never married	Democrat	No
1467	1	Female	New Mexico	20		2High school grad	US-born	1Never married	Prefer not to disclose	No
1468	1	Male	New Mexico	40	35000	2High school grad	US-born	3Divorced	Republican	No
1469	1	Male	New Mexico	40	10000	2High school grad	US-born	5Married	Independent	No
1470	1	Male	New Mexico	24	100000	2High school grad	US-born	1Never married	Democrat	Yes
1471	1	Female	New Mexico	42	42000	3Some college	US-born	3Divorced	Independent	No
1472	1	Female	New Mexico	39	45000	5Post-grad degree	US-born	3Divorced	Democrat	Yes
1473	1	Female	New Mexico	47	36000	4College grad	US-born	3Divorced	Prefer not to disclose	No
1474	1	Female	New Mexico	21	30000	3Some college	US-born	1Never married	Democrat	Yes
1475	1	Female	New Mexico	35	55000	5Post-grad degree	US-born	1Never married	Prefer not to disclose	Yes
1476	1	Male	New Mexico	51	95500	3Some college	US-born	5Married	Independent	Yes
1477	1	Female	New Mexico	28	42000	4College grad	US-born	1Never married	Independent	No
1478	1	Male	New Mexico	22	10000	3Some college	US-born	1Never married	Democrat	No
1479	1	Female	New Mexico	48	72000	4College grad	US-born	3Divorced	Democrat	Yes
1480	1	Male	New Mexico	27	5000	3Some college	US-born	1Never married	Prefer not to disclose	Yes
1481	1	Female	New Mexico	50	17500	2High school grad	US-born	1Never married	Democrat	Yes
1482	1	Female	New Mexico	56	89000	4College grad	US-born	3Divorced	Republican	No
1483	1	Female	New Mexico	35	50000	4College grad	US-born	5Married	Democrat	Yes
1484	1	Female	New Mexico	43	50000	3Some college	US-born	3Divorced	Prefer not to disclose	Yes
1485	1	Female	New Mexico	42	25000	1Less than a high school grad	US-born	5Married	Democrat	Yes
1486	1	Male	New Mexico	33	60000	3Some college	US-born	4Separated	Prefer not to disclose	Yes
1487	1	Female	New Mexico	53	12000	2High school grad	US-born	2Widowed	Prefer not to disclose	No
1488	1	Female	New Mexico	30	125000	3Some college	US-born	3Divorced	Republican	No
1489	1	Female	New Mexico	32	7000	4College grad	US-born	1Never married	Democrat	Yes
1490	1	Female	New Mexico	22	23000	5Post-grad degree	US-born	1Never married	Republican	Yes
1491	1	Female	New Mexico	19		2High school grad	US-born	1Never married	Prefer not to disclose	No
1492	1	Male	New Mexico	51	13000	3Some college	US-born	3Divorced	Independent	Yes
1493	1	Female	New Mexico	58	24000	3Some college	US-born	1Never married	Democrat	Yes
1494	1	Female	New Mexico	53	0	3Some college	US-born	4Separated	Democrat	Yes
1495	1	Female	New Mexico	48	44000	4College grad	US-born	3Divorced	Democrat	No
1496	1	Male	New Mexico	41	25000	3Some college	US-born	5Married	Independent	No
1497	1	Female	New Mexico	27	15000	2High school grad	US-born	1Never married	Democrat	Yes
1498	1	Female	New Mexico	63	55000	4College grad	US-born	5Married	Democrat	Yes
1499	1	Male	New Mexico	69	40000	5Post-grad degree	US-born	5Married	Prefer not to disclose	No
1500	1	Female	New Mexico	26	25000	5Post-grad degree	US-born	1Never married	Democrat	Yes
1501	1	Female	New Mexico	24	74000	3Some college	Foreign-born	5Married	Democrat	No
1502	1	Male	New Mexico	22	17500	3Some college	US-born	1Never married	Independent	Yes
1503	1	Male	New Mexico	69	51000	5Post-grad degree	US-born	5Married	Democrat	Yes
1504	1	Male	New Mexico	18	52000	3Some college	US-born	4Separated	Independent	No
1505	1	Male	New Mexico	40	52000	5Post-grad degree	US-born	5Married	Democrat	Yes
1506	1	Female	New Mexico	27	105000	4College grad	US-born	1Never married	Prefer not to disclose	Yes
1507	1	Female	New Mexico	30	29000	3Some college	US-born	1Never married	Democrat	Yes
1508	1	Male	New Mexico	59	39000	4College grad	US-born	1Never married	Independent	No
1509	1	Female	New Mexico	52	114000	5Post-grad degree	US-born	5Married	Republican	No
1510	1	Male	New Mexico	51	150000	5Post-grad degree	US-born	5Married	Prefer not to disclose	No
1511	1	Female	New Mexico	69	18500	2High school grad	US-born	1Never married	Democrat	Yes
1512	1	Female	New Mexico	40	45000	3Some college	US-born	1Never married	Democrat	Yes
1513	1	Female	New Mexico	21	0	2High school grad	US-born	1Never married	Democrat	Yes
1514	1	Female	New Mexico	53	30000	3Some college	US-born	3Divorced	Democrat	No
1515	1	Female	New Mexico	42	25000	3Some college	US-born	1Never married	Independent	Yes
1516	1	Male	New Mexico	36	60000	5Post-grad degree	US-born	5Married	Democrat	Yes
1517	1	Female	New Mexico	61	100000	5Post-grad degree	US-born	5Married	Republican	No
1518	1	Female	New Mexico	36	50000	4College grad	US-born	3Divorced	Independent	No
1519	1	Female	New Mexico	62	55000	4College grad	US-born	3Divorced	Democrat	No
1520	1	Female	New Mexico	48	35000	1Less than a high school grad	US-born	5Married	Prefer not to disclose	No
1521	1	Female	New Mexico	39	40000	4College grad	US-born	1Never married	Independent	No
1522	1	Male	New Mexico	32	100000	5Post-grad degree	Foreign-born	1Never married	Prefer not to disclose	Yes
1523	1	Female	New Mexico	35		1Less than a high school grad	US-born	3Divorced	Prefer not to disclose	No
1524	1	Female	New Mexico	58	12000	3Some college	US-born	3Divorced	Prefer not to disclose	Yes
1525	1	Female	New Mexico	59	440000	3Some college	US-born	3Divorced	Democrat	No
1526	1	Female	New Mexico	25	30000	2High school grad	US-born	1Never married	Democrat	Yes
1527	1	Female	New Mexico	27	10000	2High school grad	US-born	1Never married	Republican	Yes
1528	1	Female	New Mexico	74	150000	5Post-grad degree	US-born	2Widowed	Independent	No
1529	1	Male	New Mexico	23	15000	2High school grad	US-born	1Never married	Republican	Yes
1530	1	Female	New Mexico	51	5000	1Less than a high school grad	US-born	1Never married	Democrat	Yes
1531	1	Female	New Mexico	30	75000	4College grad	US-born	5Married	Independent	Yes
1532	1	Female	New Mexico	52	58000	3Some college	US-born	1Never married	Democrat	Yes
1533	1	Male	New Mexico	49	0	5Post-grad degree	US-born	4Separated	Democrat	Yes
1534	1	Female	New Mexico	31	45000	3Some college	US-born	5Married	Prefer not to disclose	No
1535	1	Female	New Mexico	38	43000	4College grad	US-born	5Married	Independent	Yes
1536	1	Female	New Mexico	23	73000	2High school grad	US-born	5Married	Republican	No
1537	1	Female	New Mexico	38	27000	4College grad	US-born	1Never married	Independent	Yes
1538	1	Male	New Mexico	30	23000	2High school grad	US-born	1Never married	Prefer not to disclose	Yes
1539	1	Female	New Mexico	24	100000	3Some college	US-born	1Never married	Independent	Yes
1540	1	Male	New Mexico	44	15000	3Some college	US-born	3Divorced	Independent	Yes
1541	1	Female	New Mexico	41	29000	3Some college	US-born	1Never married	Independent	No
1542	1	Female	New Mexico	18	45000	3Some college	US-born	1Never married	Democrat	Yes
1543	1	Female	New Mexico	34	20000	2High school grad	US-born	1Never married	Democrat	Yes
1544	1	Female	New Mexico	68	70000	4College grad	US-born	5Married	Prefer not to disclose	No
1545	1	Male	New Mexico	27	30000	3Some college	US-born	1Never married	Independent	Yes
1546	1	Male	New Mexico	81	72000	3Some college	US-born	5Married	Independent	No
1547	1	Female	New Mexico	68	16000	2High school grad	US-born	3Divorced	Independent	Yes
1548	1	Female	New Mexico	22	50000	3Some college	US-born	1Never married	Independent	Yes
1549	1	Female	New Mexico	48	40000	2High school grad	US-born	5Married	Democrat	Yes
1550	1	Male	New Mexico	28	25000	2High school grad	US-born	1Never married	Independent	Yes
1551	1	Female	New Mexico	37	97000	3Some college	US-born	5Married	Republican	No
1552	1	Female	New Mexico	49	104000	5Post-grad degree	US-born	3Divorced	Democrat	Yes
1553	1	Male	New Mexico	33	53500	3Some college	US-born	5Married	Republican	No
1554	1	Male	New Mexico	33	15000	1Less than a high school grad	US-born	1Never married	Independent	Yes
1555	1	Male	New Mexico	35		3Some college	US-born	1Never married	Prefer not to disclose	No
1556	1	Female	New Mexico	32	22000	2High school grad	US-born	1Never married	Democrat	Yes
1557	1	Female	New Mexico	18	0	2High school grad	US-born	1Never married	Prefer not to disclose	No
1558	1	Male	New Mexico	68	25000	3Some college	US-born	1Never married	Republican	No
1559	1	Male	New Mexico	40	65000	4College grad	US-born	1Never married	Republican	Yes
1560	1	Female	New Mexico	64	70000	5Post-grad degree	US-born	3Divorced	Independent	Yes
1561	1	Male	New Mexico	30	15000	3Some college	US-born	1Never married	Independent	No
1562	1	Female	New Mexico	41	100000	3Some college	US-born	5Married	Independent	Yes
1563	1	Male	New Mexico	61	16000	4College grad	Foreign-born	5Married	Independent	No
1564	1	Female	New Mexico	20	1000	3Some college	US-born	1Never married	Republican	Yes
1565	1	Male	New Mexico	33	40000	4College grad	US-born	3Divorced	Independent	No
1566	1	Male	New Mexico	65		4College grad	US-born	5Married	Independent	No
1567	1	Male	New Mexico	46	60000	4College grad	US-born	3Divorced	Democrat	Yes
1568	1	Male	New Mexico	33	28000	3Some college	US-born	1Never married	Independent	No
1569	1	Male	New Mexico	60	20000	3Some college	US-born	5Married	Prefer not to disclose	No
1570	1	Male	New Mexico	33	76000	3Some college	US-born	5Married	Independent	No
1571	1	Male	New Mexico	63	9396	3Some college	US-born	4Separated	Independent	Yes
1572	1	Male	New Mexico	49	35000	2High school grad	US-born	3Divorced	Prefer not to disclose	Yes
1573	1	Female	New Mexico	60	25000	3Some college	US-born	4Separated	Democrat	Yes
1574	1	Male	New Mexico	47	120000	5Post-grad degree	US-born	1Never married	Independent	No
1575	1	Male	New Mexico	30	65000	3Some college	US-born	5Married	Republican	No
1576	1	Male	New Mexico	41	10000	3Some college	US-born	1Never married	Democrat	Yes
1577	1	Male	New Mexico	46	9500	1Less than a high school grad	US-born	1Never married	Republican	No
1578	1	Male	New Mexico	76	36000	5Post-grad degree	US-born	5Married	Republican	No
1579	1	Female	New Mexico	46	27000	3Some college	US-born	5Married	Democrat	Yes
1580	1	Female	New Mexico	57	126000	4College grad	US-born	5Married	Republican	Yes
1581	1	Male	New Mexico	54	50000	2High school grad	US-born	5Married	Republican	No
1582	1	Female	New Mexico	52	44000	2High school grad	US-born	3Divorced	Republican	Yes
1583	1	Female	New Mexico	61	12000	2High school grad	US-born	2Widowed	Republican	Yes
1584	1	Female	New Mexico	50	10000	3Some college	US-born	3Divorced	Independent	Yes
1585	1	Male	New Mexico	44	34995	3Some college	US-born	5Married	Republican	No
1586	1	Male	New Mexico	68	25000	3Some college	US-born	3Divorced	Republican	Yes
1587	1	Female	New Mexico	70	10700	5Post-grad degree	US-born	3Divorced	Republican	Yes
1588	1	Female	New Mexico	63	90000	5Post-grad degree	US-born	3Divorced	Democrat	Yes
1589	1	Male	New Mexico	41	70000	3Some college	US-born	3Divorced	Republican	Yes
1590	1	Female	New Mexico	49	29000	3Some college	US-born	1Never married	Democrat	Yes
1591	1	Female	New Mexico	50		3Some college	US-born	2Widowed	Prefer not to disclose	Yes
1592	1	Female	New Mexico	55	50000	3Some college	US-born	5Married	Independent	Yes
1593	1	Female	New Mexico	35	17000	2High school grad	US-born	5Married	Republican	Yes
1594	1	Male	New Mexico	55	95000	2High school grad	US-born	5Married	Republican	No
1595	1	Male	New Mexico	26	9999	2High school grad	US-born	1Never married	Prefer not to disclose	No
1596	1	Male	New Mexico	62	55000	3Some college	US-born	5Married	Republican	No
1597	1	Female	New Mexico	54	241000	3Some college	US-born	5Married	Independent	Yes
1598	1	Male	New Mexico	73	30000	4College grad	US-born	5Married	Democrat	No
1599	1	Male	New Mexico	21	40000	2High school grad	US-born	1Never married	Democrat	Yes
1600	1	Female	New Mexico	29	25000	4College grad	US-born	5Married	Independent	Yes
1601	1	Female	New Mexico	43	100000	3Some college	US-born	5Married	Independent	Yes
1602	1	Male	New Mexico	72	21000	4College grad	US-born	3Divorced	Democrat	Yes
1603	1	Female	New Mexico	68	3400	5Post-grad degree	US-born	5Married	Democrat	Yes
1604	1	Female	New Mexico	48	42000	3Some college	US-born	3Divorced	Independent	Yes
1605	1	Male	New Mexico	68	83000	5Post-grad degree	US-born	5Married	Democrat	Yes
1606	1	Male	New Mexico	54	64000	3Some college	US-born	5Married	Independent	No
1607	1	Male	New Mexico	30	17000	3Some college	US-born	1Never married	Independent	No
1608	1	Male	New Mexico	18	0	2High school grad	US-born	1Never married	Republican	No
1609	1	Male	New Mexico	75	29000	5Post-grad degree	US-born	3Divorced	Democrat	Yes
1610	1	Male	New Mexico	31	75000	2High school grad	US-born	1Never married	Republican	Yes
1611	1	Male	New Mexico	20	140000	2High school grad	US-born	1Never married	Republican	Yes
1612	1	Male	New Mexico	58	73000	3Some college	US-born	5Married	Republican	Yes
1613	1	Male	New Mexico	25	124000	5Post-grad degree	US-born	1Never married	Republican	Yes
1614	1	Male	New Mexico	31	25000	1Less than a high school grad	US-born	4Separated	Independent	Yes
1615	1	Male	New Mexico	20	12000	2High school grad	US-born	1Never married	Prefer not to disclose	Yes
1616	1	Male	New Mexico	70	30000	3Some college	US-born	2Widowed	Republican	No
1617	1	Male	New Mexico	58	9372	2High school grad	US-born	1Never married	Democrat	Yes
1618	1	Male	New Mexico	26	20000	3Some college	US-born	1Never married	Democrat	Yes
1619	1	Male	New Mexico	55	44500	3Some college	US-born	1Never married	Independent	No
1620	1	Male	New Mexico	55	34000	4College grad	US-born	1Never married	Republican	No
1621	1	Male	New Mexico	33	0	3Some college	US-born	1Never married	Independent	Yes
1622	1	Male	New Mexico	30	35000	2High school grad	US-born	5Married	Independent	Yes
1623	1	Male	New Mexico	41	18000	2High school grad	US-born	4Separated	Independent	No
1624	1	Male	New Mexico	21	28000	4College grad	US-born	1Never married	Democrat	Yes
1625	1	Male	New Mexico	63	75000	4College grad	US-born	5Married	Republican	No
1626	1	Male	New Mexico	26	35000	4College grad	US-born	1Never married	Independent	Yes
1627	1	Male	New Mexico	34	112000	4College grad	US-born	5Married	Independent	Yes
1628	1	Male	New Mexico	35	59000	4College grad	US-born	1Never married	Republican	No
1629	1	Male	New Mexico	67	31000	4College grad	US-born	2Widowed	Democrat	Yes
1630	1	Male	New Mexico	37	20000	4College grad	US-born	1Never married	Independent	Yes
1631	1	Male	New Mexico	27	62000	4College grad	US-born	5Married	Prefer not to disclose	No
1632	1	Male	New Mexico	29	64000	4College grad	US-born	1Never married	Prefer not to disclose	Yes
1633	1	Male	New Mexico	29	105000	4College grad	US-born	1Never married	Democrat	No
1634	1	Male	New Mexico	38	30000	4College grad	US-born	1Never married	Republican	No
1635	1	Male	New Mexico	35	11000	2High school grad	US-born	1Never married	Independent	No
1636	1	Male	New Mexico	24	75000	3Some college	US-born	1Never married	Republican	Yes
1637	1	Male	New Mexico	54	94000	3Some college	US-born	5Married	Prefer not to disclose	No
1638	1	Male	New Mexico	47	117000	3Some college	US-born	5Married	Republican	No
1639	1	Male	New Mexico	48	5000	1Less than a high school grad	US-born	5Married	Independent	Yes
1640	1	Male	New Mexico	56	42500	5Post-grad degree	US-born	1Never married	Independent	Yes
1641	2	Female	New Mexico	51	42000	5Post-grad degree	US-born	1Never married	Democrat	Yes
1642	2	Male	New Mexico	26	52500	3Some college	US-born	5Married	Democrat	Yes
1643	2	Female	New Mexico	52	75000	2High school grad	US-born	5Married	Republican	Yes
1644	2	Female	New Mexico	26	35000	2High school grad	US-born	5Married	Prefer not to disclose	Yes
1645	2	Female	New Mexico	26	9000	2High school grad	US-born	1Never married	Independent	No
1646	2	Female	New Mexico	58	49000	2High school grad	US-born	5Married	Democrat	Yes
1647	2	Male	New Mexico	62	12000	5Post-grad degree	US-born	3Divorced	Republican	No
1648	2	Female	New Mexico	56	49999	4College grad	US-born	5Married	Republican	No
1649	2	Female	New Mexico	49	28000	3Some college	US-born	1Never married	Democrat	Yes
1650	2	Male	New Mexico	42	95000	5Post-grad degree	US-born	5Married	Republican	No
1651	2	Female	New Mexico	73	74999	5Post-grad degree	US-born	5Married	Democrat	Yes
1652	2	Female	New Mexico	32	34000	4College grad	US-born	5Married	Prefer not to disclose	Yes
1653	2	Female	New Mexico	21	15000	3Some college	US-born	1Never married	Democrat	Yes
1654	2	Female	New Mexico	54	43500	3Some college	US-born	3Divorced	Democrat	Yes
1655	2	Female	New Mexico	18	12000	2High school grad	US-born	1Never married	Prefer not to disclose	No
1656	2	Male	New Mexico	25	25000	3Some college	US-born	1Never married	Democrat	No
1657	2	Male	New Mexico	34	15000	3Some college	Foreign-born	3Divorced	Prefer not to disclose	No
1658	2	Male	New Mexico	29	4500	1Less than a high school grad	US-born	5Married	Prefer not to disclose	No
1659	2	Female	New Mexico	55	15000	3Some college	US-born	3Divorced	Republican	No
1660	2	Female	New Mexico	23	28000	3Some college	Foreign-born	1Never married	Democrat	No
1661	2	Female	New Mexico	42	78000	4College grad	US-born	3Divorced	Republican	Yes
1662	2	Male	New Mexico	26	10200	2High school grad	US-born	1Never married	Prefer not to disclose	Yes
1663	2	Female	New Mexico	20	100000	3Some college	US-born	1Never married	Republican	Yes
1664	2	Male	New Mexico	34	75000	4College grad	Foreign-born	3Divorced	Republican	No
1665	2	Male	New Mexico	68	25000	3Some college	US-born	3Divorced	Republican	No
1666	2	Female	New Mexico	53	46000	2High school grad	US-born	1Never married	Prefer not to disclose	No
1667	2	Male	New Mexico	33	75000	2High school grad	US-born	1Never married	Democrat	Yes
1668	2	Female	New Mexico	39	12000	4College grad	US-born	1Never married	Independent	Yes
1669	2	Female	New Mexico	50	70000	4College grad	US-born	5Married	Republican	No
1670	2	Female	New Mexico	72	24000	3Some college	US-born	5Married	Democrat	Yes
1671	2	Female	New Mexico	65	33000	2High school grad	US-born	5Married	Prefer not to disclose	No
1672	2	Female	New Mexico	58	9000	2High school grad	US-born	1Never married	Democrat	Yes
1673	2	Male	New Mexico	47	45000	3Some college	US-born	5Married	Independent	Yes
1674	2	Male	New Mexico	34	49995	2High school grad	US-born	3Divorced	Independent	No
1675	2	Female	New Mexico	22	10000	1Less than a high school grad	US-born	1Never married	Independent	No
1676	2	Female	New Mexico	47	47000	4College grad	US-born	3Divorced	Independent	Yes
1677	2	Female	New Mexico	40	9700	1Less than a high school grad	US-born	1Never married	Independent	Yes
1678	2	Female	New Mexico	33	25000	4College grad	US-born	5Married	Independent	Yes
1679	2	Male	New Mexico	67	48000	4College grad	US-born	5Married	Democrat	Yes
1680	2	Female	New Mexico	51	105000	3Some college	US-born	5Married	Democrat	Yes
1681	2	Female	New Mexico	57	39000	3Some college	US-born	5Married	Democrat	Yes
1682	2	Male	New Mexico	25	25000	4College grad	US-born	1Never married	Prefer not to disclose	Yes
1683	2	Male	New Mexico	29	25000	4College grad	Foreign-born	1Never married	Democrat	No
1684	2	Female	New Mexico	45	10000	1Less than a high school grad	US-born	1Never married	Prefer not to disclose	No
1685	2	Female	New Mexico	19	17000	1Less than a high school grad	US-born	5Married	Prefer not to disclose	No
1686	2	Female	New Mexico	23	56000	3Some college	US-born	1Never married	Independent	Yes
1687	2	Female	New Mexico	39	24800	2High school grad	US-born	3Divorced	Prefer not to disclose	Yes
1688	2	Male	New Mexico	72	150000	5Post-grad degree	US-born	5Married	Independent	No
1689	2	Female	New Mexico	20	70000	3Some college	US-born	1Never married	Democrat	Yes
1690	2	Female	New Mexico	37	6000	2High school grad	US-born	3Divorced	Republican	Yes
1691	2	Male	New Mexico	79	80000	4College grad	US-born	5Married	Democrat	Yes
1692	2	Female	New Mexico	69	13000	3Some college	US-born	3Divorced	Democrat	Yes
1693	2	Male	New Mexico	27	70000	3Some college	Foreign-born	5Married	Prefer not to disclose	No
1694	2	Male	New Mexico	37	70000	5Post-grad degree	US-born	5Married	Independent	No
1695	2	Female	New Mexico	62	37000	5Post-grad degree	US-born	3Divorced	Democrat	Yes
1696	2	Male	New Mexico	70	51000	3Some college	US-born	5Married	Republican	No
1697	2	Male	New Mexico	80	25500	3Some college	US-born	3Divorced	Democrat	Yes
1698	2	Female	New Mexico	72	0	4College grad	US-born	5Married	Democrat	No
1699	2	Female	New Mexico	37	21000	4College grad	US-born	5Married	Democrat	No
1700	2	Female	New Mexico	34	112000	4College grad	US-born	5Married	Democrat	No
1701	2	Male	New Mexico	76	36000	5Post-grad degree	US-born	5Married	Republican	No
1702	2	Female	New Mexico	36	17000	3Some college	US-born	1Never married	Prefer not to disclose	Yes
1703	2	Female	New Mexico	33	22000	2High school grad	US-born	1Never married	Independent	No
1704	2	Female	New Mexico	55	50000	3Some college	US-born	5Married	Independent	Yes
1705	2	Female	New Mexico	48	25000	3Some college	US-born	3Divorced	Prefer not to disclose	No
1706	2	Female	New Mexico	27	23000	5Post-grad degree	US-born	5Married	Independent	Yes
1707	2	Female	New Mexico	33	0	1Less than a high school grad	US-born	5Married	Independent	Yes
1708	2	Female	New Mexico	36	92000	4College grad	US-born	5Married	Independent	Yes
1709	2	Male	New Mexico	37	35000	3Some college	US-born	1Never married	Democrat	No
1710	2	Male	New Mexico	29	48000	4College grad	US-born	1Never married	Democrat	Yes
1711	2	Male	New Mexico	28	35000	3Some college	US-born	5Married	Republican	Yes
1712	2	Female	New Mexico	22	47500	2High school grad	US-born	1Never married	Independent	Yes
1713	2	Female	New Mexico	37	0	2High school grad	US-born	1Never married	Prefer not to disclose	Yes
1714	2	Female	New Mexico	56	70000	4College grad	US-born	3Divorced	Democrat	No
1715	2	Male	New Mexico	23	30000	2High school grad	US-born	1Never married	Democrat	Yes
1716	2	Female	New Mexico	46	20000	2High school grad	US-born	3Divorced	Democrat	Yes
1717	2	Female	New Mexico	28	34000	3Some college	US-born	1Never married	Independent	No
1718	2	Female	New Mexico	50	14999	1Less than a high school grad	US-born	1Never married	Democrat	Yes
1719	2	Female	New Mexico	68	15000	2High school grad	US-born	5Married	Republican	No
1720	2	Female	New Mexico	73	60000	3Some college	US-born	3Divorced	Democrat	Yes
1721	2	Male	New Mexico	36	24000	3Some college	US-born	1Never married	Independent	Yes
1722	2	Female	New Mexico	72	40000	3Some college	US-born	5Married	Democrat	Yes
1723	2	Male	New Mexico	61	20000	3Some college	Foreign-born	5Married	Independent	Yes
1724	2	Male	New Mexico	36	53000	3Some college	US-born	3Divorced	Prefer not to disclose	No
1725	2	Male	New Mexico	18	0	3Some college	US-born	1Never married	Democrat	Yes
1726	2	Male	New Mexico	50	125000	5Post-grad degree	US-born	5Married	Independent	No
1727	2	Female	New Mexico	64	122000	4College grad	US-born	3Divorced	Independent	Yes
1728	2	Male	New Mexico	47	90000	5Post-grad degree	US-born	4Separated	Independent	No
1729	2	Female	New Mexico	65	42000	4College grad	US-born	5Married	Republican	Yes
1730	2	Female	New Mexico	33	14000	1Less than a high school grad	US-born	5Married	Prefer not to disclose	Yes
1731	2	Male	New Mexico	22	0	2High school grad	US-born	1Never married	Prefer not to disclose	No
1732	2	Female	New Mexico	61	25000	2High school grad	US-born	2Widowed	Democrat	Yes
1733	2	Female	New Mexico	70	79000	5Post-grad degree	US-born	5Married	Independent	Yes
1734	2	Female	New Mexico	40	135000	5Post-grad degree	US-born	5Married	Democrat	Yes
1735	2	Female	New Mexico	47	129000	3Some college	US-born	5Married	Independent	Yes
1736	2	Female	New Mexico	47	9500	2High school grad	US-born	5Married	Independent	Yes
1737	2	Female	New Mexico	59	19000	2High school grad	US-born	3Divorced	Independent	Yes
1738	2	Male	New Mexico	36	114000	4College grad	US-born	5Married	Democrat	Yes
1739	2	Female	New Mexico	57	29000	2High school grad	US-born	5Married	Independent	No
1740	2	Female	New Mexico	55	10000	3Some college	US-born	1Never married	Republican	Yes
1741	2	Female	New Mexico	32	8000	3Some college	US-born	1Never married	Independent	Yes
1742	2	Male	New Mexico	20	0	1Less than a high school grad	US-born	2Widowed	Independent	No
1743	2	Female	New Mexico	59	102000	4College grad	US-born	3Divorced	Independent	Yes
1744	2	Female	New Mexico	54	50000	2High school grad	US-born	5Married	Republican	Yes
1745	2	Male	New Mexico	25	14000	3Some college	US-born	1Never married	Independent	Yes
1746	2	Female	New Mexico	26	75000	4College grad	US-born	5Married	Republican	No
1747	2	Female	New Mexico	73	27000	4College grad	US-born	2Widowed	Democrat	Yes
1748	2	Female	New Mexico	50	19000	3Some college	US-born	2Widowed	Prefer not to disclose	No
1749	2	Male	New Mexico	24	35000	3Some college	US-born	5Married	Prefer not to disclose	No
1750	2	Female	New Mexico	36	60000	3Some college	US-born	5Married	Democrat	Yes
1751	2	Male	New Mexico	35	0	1Less than a high school grad	US-born	4Separated	Prefer not to disclose	No
1752	2	Female	New Mexico	73	31000	4College grad	US-born	5Married	Democrat	Yes
1753	2	Female	New Mexico	27	37000	3Some college	US-born	1Never married	Independent	Yes
1754	2	Female	New Mexico	59	35000	4College grad	US-born	5Married	Democrat	Yes
1755	2	Female	New Mexico	68	24157	3Some college	US-born	2Widowed	Republican	No
1756	2	Female	New Mexico	19	5000	1Less than a high school grad	US-born	1Never married	Prefer not to disclose	No
1757	2	Female	New Mexico	25	18000	3Some college	US-born	1Never married	Democrat	Yes
1758	2	Female	New Mexico	67	17000	5Post-grad degree	US-born	3Divorced	Democrat	Yes
1759	2	Female	New Mexico	39	5000	2High school grad	US-born	3Divorced	Independent	No
1760	2	Female	New Mexico	71	11000	4College grad	US-born	1Never married	Democrat	No
1761	2	Female	New Mexico	25	25000	3Some college	US-born	1Never married	Democrat	Yes
1762	2	Female	New Mexico	41	24000	3Some college	US-born	5Married	Democrat	No
1763	2	Female	New Mexico	44	12000	3Some college	US-born	1Never married	Prefer not to disclose	Yes
1764	2	Female	New Mexico	42	25000	2High school grad	US-born	3Divorced	Prefer not to disclose	Yes
1765	2	Female	New Mexico	32	30000	2High school grad	US-born	1Never married	Independent	No
1766	2	Female	New Mexico	34	28000	2High school grad	US-born	1Never married	Republican	No
1767	2	Male	New Mexico	18	95000	2High school grad	US-born	1Never married	Independent	No
1768	2	Female	New Mexico	60	50000	4College grad	US-born	3Divorced	Republican	No
1769	2	Female	New Mexico	68	22000	5Post-grad degree	US-born	3Divorced	Democrat	Yes
1770	2	Female	New Mexico	19	18000	2High school grad	Foreign-born	1Never married	Prefer not to disclose	No
1771	2	Female	New Mexico	68	7524	4College grad	US-born	3Divorced	Republican	No
1772	2	Female	New Mexico	47	53000	4College grad	US-born	1Never married	Independent	No
1773	2	Male	New Mexico	62	60000	4College grad	US-born	3Divorced	Independent	No
1774	2	Female	New Mexico	30	28000	4College grad	US-born	1Never married	Independent	Yes
1775	2	Male	New Mexico	55	0	3Some college	US-born	3Divorced	Independent	Yes
1776	2	Female	New Mexico	57	40000	3Some college	US-born	1Never married	Democrat	Yes
1777	2	Female	New Mexico	57	19500	3Some college	US-born	1Never married	Democrat	Yes
1778	2	Female	New Mexico	60	19350	2High school grad	US-born	1Never married	Republican	No
1779	2	Female	New Mexico	46	10000	2High school grad	US-born	5Married	Prefer not to disclose	No
1780	2	Female	New Mexico	60	5600	4College grad	US-born	5Married	Republican	No
1781	2	Female	New Mexico	55	124999	5Post-grad degree	US-born	5Married	Independent	No
1782	2	Female	New Mexico	35	1500	3Some college	US-born	5Married	Prefer not to disclose	No
1783	2	Female	New Mexico	41	95000	4College grad	US-born	5Married	Independent	No
1784	2	Female	New Mexico	53	45000	4College grad	US-born	1Never married	Democrat	Yes
1785	2	Female	New Mexico	25	36800	3Some college	US-born	3Divorced	Republican	No
1786	2	Male	New Mexico	48	75000	3Some college	US-born	5Married	Prefer not to disclose	No
1787	2	Female	New Mexico	22	34000	3Some college	US-born	1Never married	Independent	Yes
1788	2	Female	New Mexico	23	75000	3Some college	US-born	5Married	Republican	Yes
1789	2	Female	New Mexico	21	45000	2High school grad	US-born	1Never married	Independent	Yes
1790	2	Female	New Mexico	36	10000	3Some college	US-born	2Widowed	Prefer not to disclose	Yes
1791	2	Female	New Mexico	45	25000	2High school grad	US-born	4Separated	Republican	Yes
1792	2	Female	New Mexico	26	25000	3Some college	US-born	1Never married	Republican	Yes
1793	2	Female	New Mexico	40	18000	3Some college	US-born	4Separated	Democrat	Yes
1794	2	Female	New Mexico	62	32500	3Some college	US-born	5Married	Democrat	Yes
1795	2	Male	New Mexico	58	25000	2High school grad	US-born	4Separated	Independent	Yes
1796	2	Female	New Mexico	43	29000	3Some college	US-born	3Divorced	Prefer not to disclose	Yes
1797	2	Female	New Mexico	44	34995	3Some college	US-born	5Married	Republican	No
1798	2	Female	New Mexico	57	22000	2High school grad	US-born	5Married	Democrat	Yes
1799	2	Female	New Mexico	51	20000	3Some college	US-born	5Married	Democrat	Yes
1800	2	Female	New Mexico	27	10000	1Less than a high school grad	US-born	4Separated	Prefer not to disclose	Yes
1801	2	Male	New Mexico	64	15000	4College grad	US-born	5Married	Democrat	Yes
1802	2	Female	New Mexico	77	40000	5Post-grad degree	US-born	3Divorced	Democrat	Yes
1803	2	Female	New Mexico	32	31000	3Some college	US-born	1Never married	Independent	Yes
1804	2	Male	New Mexico	51	59000	4College grad	US-born	5Married	Republican	No
1805	2	Female	New Mexico	35	18000	3Some college	US-born	1Never married	Independent	No
1806	2	Female	New Mexico	26	25000	2High school grad	US-born	1Never married	Prefer not to disclose	No
1807	2	Female	New Mexico	33	85000	3Some college	US-born	1Never married	Independent	No
1808	2	Female	New Mexico	75	29900	4College grad	US-born	3Divorced	Republican	No
1809	2	Female	New Mexico	47	45000	5Post-grad degree	US-born	3Divorced	Independent	Yes
1810	2	Female	New Mexico	53	15000	1Less than a high school grad	US-born	5Married	Independent	No
1811	2	Female	New Mexico	47	79000	2High school grad	US-born	5Married	Republican	No
1812	2	Female	New Mexico	30	60000	2High school grad	US-born	5Married	Prefer not to disclose	No
1813	2	Female	New Mexico	50	90000	4College grad	US-born	5Married	Democrat	Yes
1814	2	Female	New Mexico	58	52000	3Some college	US-born	1Never married	Democrat	Yes
1815	2	Male	New Mexico	30	75000	4College grad	US-born	5Married	Republican	Yes
1816	2	Female	New Mexico	34	30000	2High school grad	US-born	1Never married	Democrat	Yes
1817	2	Female	New Mexico	69	40000	3Some college	US-born	3Divorced	Democrat	No
1818	2	Female	New Mexico	37	70000	3Some college	US-born	5Married	Democrat	Yes
1819	2	Female	New Mexico	52	133000	3Some college	US-born	5Married	Democrat	Yes
1820	2	Male	New Mexico	40	250000	5Post-grad degree	US-born	5Married	Republican	Yes
1821	2	Female	New Mexico	28	50000	4College grad	US-born	5Married	Democrat	Yes
1822	2	Female	New Mexico	48	12000	2High school grad	US-born	3Divorced	Independent	Yes
1823	2	Female	New Mexico	42	75000	5Post-grad degree	US-born	5Married	Democrat	Yes
1824	2	Female	New Mexico	29	25000	3Some college	US-born	5Married	Democrat	Yes
1825	2	Female	New Mexico	64	15000	4College grad	US-born	2Widowed	Democrat	Yes
1826	2	Male	New Mexico	55	22000	3Some college	US-born	5Married	Democrat	Yes
1827	2	Female	New Mexico	25	24000	4College grad	US-born	1Never married	Democrat	Yes
1828	2	Female	New Mexico	39	13192	4College grad	US-born	1Never married	Democrat	No
1829	2	Female	New Mexico	35	55000	4College grad	US-born	5Married	Democrat	Yes
1830	2	Male	New Mexico	42	45000	3Some college	US-born	1Never married	Prefer not to disclose	No
1831	2	Female	New Mexico	47	40000	4College grad	US-born	5Married	Republican	Yes
1832	2	Female	New Mexico	42	10000	1Less than a high school grad	US-born	5Married	Democrat	No
1833	2	Female	New Mexico	22	25000	1Less than a high school grad	US-born	1Never married	Prefer not to disclose	No
1834	2	Female	New Mexico	32	24000	2High school grad	US-born	5Married	Independent	No
1835	2	Female	New Mexico	19	105000	2High school grad	US-born	1Never married	Democrat	Yes
1836	2	Female	New Mexico	36	22000	1Less than a high school grad	US-born	1Never married	Democrat	No
1837	2	Male	New Mexico	38	22000	4College grad	US-born	1Never married	Republican	No
1838	2	Male	New Mexico	39	45000	3Some college	US-born	5Married	Democrat	Yes
1839	2	Male	New Mexico	59	11500	2High school grad	US-born	3Divorced	Democrat	No
1840	2	Male	New Mexico	57	25000	1Less than a high school grad	US-born	5Married	Democrat	Yes
1841	2	Female	New Mexico	25	15000	2High school grad	US-born	1Never married	Independent	Yes
1842	2	Female	New Mexico	51	200000	3Some college	US-born	5Married	Independent	Yes
1843	2	Female	New Mexico	67	28000	5Post-grad degree	US-born	1Never married	Independent	No
1844	2	Female	New Mexico	55	50000	4College grad	US-born	5Married	Prefer not to disclose	No
1845	2	Male	New Mexico	55	50000	4College grad	US-born	1Never married	Democrat	Yes
1846	2	Male	New Mexico	58	19000	3Some college	US-born	5Married	Republican	Yes
1847	2	Female	New Mexico	44	25000	2High school grad	US-born	5Married	Democrat	Yes
1848	2	Female	New Mexico	64	38500	4College grad	US-born	3Divorced	Prefer not to disclose	No
1849	2	Female	New Mexico	49	12000	2High school grad	US-born	3Divorced	Independent	Yes
1850	2	Female	New Mexico	66	65000	3Some college	US-born	5Married	Independent	No
1851	2	Female	New Mexico	56	57000	5Post-grad degree	US-born	1Never married	Prefer not to disclose	No
1852	2	Female	New Mexico	30	10000	2High school grad	US-born	5Married	Democrat	Yes
1853	2	Female	New Mexico	56	65000	3Some college	US-born	5Married	Democrat	No
1854	2	Female	New Mexico	31	80000	4College grad	US-born	5Married	Independent	No
1855	2	Male	New Mexico	58	15000	2High school grad	US-born	2Widowed	Republican	Yes
1856	2	Female	New Mexico	42	25000	2High school grad	US-born	5Married	Independent	Yes
1857	2	Female	New Mexico	54	24000	3Some college	US-born	5Married	Democrat	Yes
1858	2	Female	New Mexico	22	200000	4College grad	US-born	1Never married	Prefer not to disclose	Yes
1859	2	Female	New Mexico	66	70000	3Some college	US-born	5Married	Republican	Yes
1860	2	Female	New Mexico	69	89000	5Post-grad degree	Foreign-born	5Married	Prefer not to disclose	Yes
1861	2	Female	New Mexico	44	63000	3Some college	US-born	5Married	Republican	Yes
1862	2	Male	New Mexico	73	15000	2High school grad	US-born	5Married	Republican	Yes
1863	2	Female	New Mexico	27	10000	3Some college	US-born	1Never married	Prefer not to disclose	Yes
1864	2	Male	New Mexico	65	105000	3Some college	US-born	5Married	Republican	Yes
1865	2	Female	New Mexico	36	15000	3Some college	US-born	1Never married	Independent	Yes
1866	2	Male	New Mexico	65	75000	5Post-grad degree	US-born	5Married	Democrat	Yes
1867	2	Female	New Mexico	39		2High school grad	US-born	1Never married	Independent	No
1868	2	Male	New Mexico	48	87500	4College grad	Foreign-born	5Married	Democrat	Yes
1869	2	Male	New Mexico	53	50000	3Some college	US-born	5Married	Democrat	Yes
1870	2	Female	New Mexico	28	55000	2High school grad	US-born	1Never married	Prefer not to disclose	No
1871	2	Female	New Mexico	29	64000	4College grad	US-born	1Never married	Democrat	No
1872	2	Male	New Mexico	32	100000	3Some college	US-born	3Divorced	Republican	No
1873	2	Female	New Mexico	70	50000	4College grad	US-born	3Divorced	Democrat	Yes
1874	2	Male	New Mexico	47	25000	3Some college	US-born	3Divorced	Democrat	Yes
1875	2	Female	New Mexico	51	25000	4College grad	US-born	5Married	Republican	Yes
1876	2	Male	New Mexico	42	40000	4College grad	US-born	1Never married	Independent	Yes
1877	2	Male	New Mexico	58	12096	3Some college	US-born	1Never married	Democrat	Yes
1878	2	Female	New Mexico	69	12000	5Post-grad degree	US-born	1Never married	Democrat	Yes
1879	2	Female	New Mexico	54	26000	3Some college	US-born	1Never married	Prefer not to disclose	Yes
1880	2	Female	New Mexico	64	20000	3Some college	US-born	3Divorced	Democrat	Yes
1881	2	Male	New Mexico	77	48000	2High school grad	US-born	5Married	Independent	Yes
1882	2	Female	New Mexico	43	76000	4College grad	US-born	3Divorced	Democrat	Yes
1883	2	Male	New Mexico	26		1Less than a high school grad	US-born	1Never married	Independent	No
1884	2	Female	New Mexico	71	15500	3Some college	US-born	2Widowed	Democrat	Yes
1885	2	Female	New Mexico	41	130000	4College grad	US-born	5Married	Republican	No
1886	2	Male	New Mexico	30	52000	4College grad	US-born	5Married	Republican	Yes
1887	2	Male	New Mexico	40	49000	3Some college	US-born	5Married	Prefer not to disclose	No
1888	2	Female	New Mexico	41	80000	5Post-grad degree	US-born	5Married	Prefer not to disclose	No
1889	2	Male	New Mexico	51	100000	1Less than a high school grad	US-born	1Never married	Prefer not to disclose	No
1890	2	Male	New Mexico	51	37000	3Some college	US-born	3Divorced	Independent	No
1891	2	Female	New Mexico	25	30000	1Less than a high school grad	US-born	1Never married	Prefer not to disclose	No
1892	2	Male	New Mexico	50	120000	4College grad	US-born	5Married	Republican	No
1893	2	Female	New Mexico	21		3Some college	US-born	1Never married	Prefer not to disclose	No
1894	2	Female	New Mexico	50	30000	4College grad	US-born	1Never married	Democrat	Yes
1895	2	Female	New Mexico	48	18000	1Less than a high school grad	US-born	5Married	Independent	Yes
1896	2	Male	New Mexico	18	100000	2High school grad	US-born	2Widowed	Prefer not to disclose	No
1897	2	Male	New Mexico	48	0	2High school grad	US-born	5Married	Independent	No
1898	2	Female	New Mexico	58	179999	5Post-grad degree	US-born	4Separated	Independent	Yes
1899	2	Female	New Mexico	55	20000	4College grad	US-born	4Separated	Republican	Yes
1900	2	Male	New Mexico	35	20000	3Some college	US-born	1Never married	Independent	Yes
1901	2	Female	New Mexico	38	44000	3Some college	US-born	3Divorced	Independent	Yes
1902	2	Male	New Mexico	25	49750	3Some college	US-born	1Never married	Democrat	Yes
1903	2	Male	New Mexico	20	0	2High school grad	US-born	1Never married	Democrat	No
1904	2	Female	New Mexico	34	9000	1Less than a high school grad	US-born	3Divorced	Prefer not to disclose	No
1905	2	Female	New Mexico	21	44000	3Some college	US-born	1Never married	Prefer not to disclose	Yes
1906	2	Male	New Mexico	81	100000	5Post-grad degree	US-born	5Married	Prefer not to disclose	Yes
1907	2	Female	New Mexico	43	20000	4College grad	US-born	1Never married	Democrat	Yes
1908	2	Male	New Mexico	47	150000	4College grad	US-born	3Divorced	Republican	Yes
1909	2	Female	New Mexico	57	15000	3Some college	US-born	3Divorced	Democrat	Yes
1910	2	Male	New Mexico	32		2High school grad	US-born	1Never married	Democrat	No
1911	2	Male	New Mexico	33	80000	2High school grad	US-born	5Married	Republican	Yes
1912	2	Male	New Mexico	46	15000	3Some college	US-born	3Divorced	Prefer not to disclose	No
1913	2	Male	New Mexico	27	49000	3Some college	US-born	1Never married	Republican	No
1914	2	Male	New Mexico	27	41000	3Some college	US-born	5Married	Republican	No
1915	2	Female	New Mexico	66	70000	4College grad	US-born	5Married	Republican	No
1916	2	Male	New Mexico	71	55000	5Post-grad degree	US-born	5Married	Independent	Yes
1917	2	Male	New Mexico	49	45000	4College grad	US-born	1Never married	Prefer not to disclose	Yes
1918	2	Male	New Mexico	35	150000	3Some college	US-born	4Separated	Republican	Yes
1919	2	Female	New Mexico	55	75000	2High school grad	Foreign-born	5Married	Independent	No
1920	2	Male	New Mexico	57	18000	2High school grad	US-born	5Married	Democrat	No
1921	2	Female	New Mexico	52	49000	4College grad	US-born	1Never married	Democrat	Yes
1922	2	Female	New Mexico	42	28000	2High school grad	US-born	1Never married	Democrat	Yes
1923	2	Male	New Mexico	63	40000	4College grad	US-born	5Married	Republican	No
1924	2	Female	New Mexico	46	45000	5Post-grad degree	US-born	3Divorced	Independent	Yes
1925	2	Female	New Mexico	66	45000	3Some college	US-born	5Married	Democrat	Yes
1926	2	Female	New Mexico	26	6000	3Some college	US-born	1Never married	Democrat	No
1927	2	Female	New Mexico	21	40000	3Some college	US-born	5Married	Republican	Yes
1928	2	Female	New Mexico	38	70000	3Some college	US-born	5Married	Republican	No
1929	2	Female	New Mexico	34	0	3Some college	US-born	1Never married	Independent	Yes
1930	2	Female	New Mexico	40	60000	3Some college	US-born	1Never married	Prefer not to disclose	No
1931	2	Female	New Mexico	48	18792	3Some college	US-born	1Never married	Prefer not to disclose	Yes
1932	2	Male	New Mexico	52	72000	5Post-grad degree	US-born	3Divorced	Republican	No
1933	2	Male	New Mexico	33	49999	4College grad	US-born	5Married	Republican	No
1934	2	Female	New Mexico	33	29000	3Some college	US-born	4Separated	Independent	Yes
1935	2	Female	New Mexico	22	4500	2High school grad	US-born	1Never married	Prefer not to disclose	Yes
1936	2	Male	New Mexico	38	2000	3Some college	US-born	2Widowed	Democrat	Yes
1937	2	Male	New Mexico	64	50000	4College grad	US-born	3Divorced	Democrat	Yes
1938	2	Female	New Mexico	60	80000	4College grad	US-born	3Divorced	Democrat	Yes
1939	2	Male	New Mexico	56	55000	2High school grad	US-born	5Married	Republican	No
1940	2	Male	New Mexico	30	32000	4College grad	US-born	5Married	Independent	No
1941	2	Female	New Mexico	29	45000	4College grad	US-born	5Married	Democrat	Yes
1942	2	Female	New Mexico	65	99000	4College grad	US-born	5Married	Independent	Yes
1943	2	Male	New Mexico	69	0	3Some college	US-born	5Married	Prefer not to disclose	No
1944	2	Female	New Mexico	64	33000	3Some college	US-born	5Married	Democrat	Yes
1945	2	Female	New Mexico	50	39000	3Some college	US-born	3Divorced	Independent	Yes
1946	2	Female	New Mexico	25	9500	1Less than a high school grad	US-born	1Never married	Democrat	Yes
1947	2	Female	New Mexico	73	52000	4College grad	US-born	5Married	Democrat	No
1948	2	Male	New Mexico	52		4College grad	US-born	3Divorced	Republican	No
1949	2	Female	New Mexico	55	10000	2High school grad	US-born	4Separated	Democrat	Yes
1950	2	Female	New Mexico	87	44000	4College grad	US-born	2Widowed	Independent	Yes
1951	2	Female	New Mexico	40	10000	1Less than a high school grad	US-born	5Married	Democrat	No
1952	2	Female	New Mexico	30	35000	3Some college	US-born	1Never married	Democrat	Yes
1953	2	Female	New Mexico	20	38000	2High school grad	US-born	1Never married	Independent	Yes
1954	2	Female	New Mexico	68	40000	4College grad	US-born	5Married	Democrat	Yes
1955	2	Female	New Mexico	42	25000	3Some college	US-born	5Married	Independent	Yes
1956	2	Female	New Mexico	30	12000	4College grad	US-born	1Never married	Republican	No
1957	2	Female	New Mexico	19	5000	2High school grad	US-born	1Never married	Independent	Yes
1958	2	Male	New Mexico	21	0	3Some college	US-born	1Never married	Prefer not to disclose	No
1959	2	Female	New Mexico	31	32000	1Less than a high school grad	US-born	4Separated	Independent	Yes
1960	2	Female	New Mexico	41	21000	5Post-grad degree	US-born	1Never married	Independent	No
1961	2	Female	New Mexico	40	50000	3Some college	Foreign-born	5Married	Democrat	Yes
1962	2	Male	New Mexico	46	27000	3Some college	US-born	3Divorced	Independent	No
1963	2	Female	New Mexico	37	250000	3Some college	US-born	3Divorced	Republican	Yes
1964	2	Female	New Mexico	43	17000	2High school grad	US-born	4Separated	Independent	Yes
1965	2	Male	New Mexico	38	58000	2High school grad	US-born	1Never married	Independent	Yes
1966	2	Male	New Mexico	33	12000	5Post-grad degree	Foreign-born	5Married	Prefer not to disclose	Yes
1967	2	Male	New Mexico	36		3Some college	US-born	1Never married	Prefer not to disclose	No
1968	2	Male	New Mexico	19	3300	5Post-grad degree	US-born	1Never married	Prefer not to disclose	No
1969	2	Male	New Mexico	71	250000	5Post-grad degree	US-born	5Married	Democrat	Yes
1970	2	Male	New Mexico	47	22000	3Some college	US-born	3Divorced	Prefer not to disclose	No
1971	2	Male	New Mexico	61	62000	4College grad	US-born	5Married	Democrat	Yes
1972	2	Male	New Mexico	37	50000	3Some college	US-born	5Married	Republican	No
1973	2	Male	New Mexico	26	38000	2High school grad	US-born	1Never married	Republican	No
1974	2	Male	New Mexico	27	5000	1Less than a high school grad	US-born	1Never married	Democrat	Yes
1975	2	Male	New Mexico	70	21000	4College grad	US-born	2Widowed	Independent	No
1976	2	Male	New Mexico	43	9355	2High school grad	US-born	1Never married	Republican	Yes
1977	2	Male	New Mexico	56	123999	5Post-grad degree	US-born	3Divorced	Republican	No
1978	2	Male	New Mexico	51	178000	3Some college	US-born	5Married	Republican	No
1979	2	Male	New Mexico	26	36000	3Some college	US-born	5Married	Independent	Yes
1980	2	Male	New Mexico	35	11000	2High school grad	US-born	1Never married	Independent	No
1981	2	Male	New Mexico	34	15000	2High school grad	US-born	5Married	Independent	Yes
1982	2	Male	New Mexico	65	40000	2High school grad	US-born	5Married	Independent	Yes
1983	2	Male	New Mexico	30	60000	4College grad	US-born	5Married	Independent	Yes
1984	2	Male	New Mexico	63	92000	3Some college	US-born	1Never married	Independent	Yes
1985	2	Male	New Mexico	24	36000	2High school grad	US-born	3Divorced	Prefer not to disclose	Yes
1986	2	Male	New Mexico	38	50000	4College grad	Foreign-born	5Married	Prefer not to disclose	No
1987	2	Male	New Mexico	34	30000	2High school grad	US-born	1Never married	Independent	No
1988	2	Male	New Mexico	47	50000	3Some college	US-born	3Divorced	Republican	No
1989	2	Male	New Mexico	74	28000	4College grad	US-born	5Married	Prefer not to disclose	No
1990	2	Male	New Mexico	24	35000	4College grad	US-born	1Never married	Democrat	Yes
1991	2	Male	New Mexico	64	40000	3Some college	US-born	2Widowed	Prefer not to disclose	No
1992	2	Male	New Mexico	50	142000	5Post-grad degree	US-born	5Married	Independent	No
1993	2	Male	New Mexico	62	12000	5Post-grad degree	US-born	3Divorced	Republican	No
1994	2	Male	New Mexico	45	55000	2High school grad	US-born	5Married	Republican	Yes
1995	2	Male	New Mexico	58	37000	3Some college	US-born	3Divorced	Independent	Yes
1996	2	Male	New Mexico	72	49999	3Some college	US-born	5Married	Democrat	Yes
1997	2	Male	New Mexico	22	55000	4College grad	US-born	1Never married	Prefer not to disclose	No
1998	2	Male	New Mexico	61	27000	2High school grad	US-born	2Widowed	Independent	Yes
1999	2	Male	New Mexico	58	45000	2High school grad	US-born	3Divorced	Democrat	Yes
[truncated: 461 more rows]
